# Supplementary material for: Conspicuous and cryptic reef fishes from a unique and economically important region in the northern Red Sea
Source: PLoS One. 2019 Oct 31;14(10):e0223365. doi: 10.1371/journal.pone.0223365 (PMC6822765; doi:10.1371/journal.pone.0223365)
Supplement: S1 Table — (XLSX) [file pone.0223365.s001.xlsx]

## Sheet: Appendix 2
Site	Tube	Sample ID	Visual ID	Genbank Best Match (% similarity)	Blast Self	Blast Coker2018/Roberts2016	Family	Accepted ID	Confirm Method	GenBank Accession Number
1	1	AWCF101	Cephalopholis hemistiktos	Cephalopholis hemistiktos (>96%)	Cephalopholis hemistiktos	Cephalopholis hemistiktos	Serranidae	Cephalopholis hemistiktos	Visual & Genetic	MN560821
1	2	AWCF102	Gobiodon cf. reticulatus	Gobiodon sp. (93%)	Gobiodon reticulatus	Gobiidae genetic sp. 20/36	Gobiidae	Gobiodon reticulatus	Visual	MN560822
1	3	AWCF103	Amblyglyphidodon flavilatus	Amblyglyphidodon curacao (96%)	Amblyglyphidodon flavilatus	Amblyglyphidodon flavilatus	Pomacentridae	Amblyglyphidodon flavilatus	Visual	MN560823
1	3	AWCF103B	Amblyglyphidodon flavilatus	NO DNA AMPLIFICATION			Pomacentridae	Amblyglyphidodon flavilatus	Visual
1	4	AWCF104	Amphiprion bicinctus	Amphiprion bicinctus (>96%)	Amphiprion bicinctus		Pomacentridae	Amphiprion bicinctus	Visual & Genetic	MN560824
1	5	AWCF105	Oxycheilinus sp.	NO DNA AMPLIFICATION			Labridae	Oxycheilinus genetic sp. 1	Visual
1	6	AWCF106	Pomacentrus trilineatus	Pomacentrus trilineatus (>96%)	Pomacentrus trilineatus	Pomacentrus trilineatus	Pomacentridae	Pomacentrus trilineatus	Visual & Genetic	MN560825
1	7	AWCF107	Pomacentrus albicaudatus	Pomacentrus sulfureus (91%)	Pomacentrus albicaudatus	Pomacentridae genetic sp. 2	Pomacentridae	Pomacentrus albicaudatus	Visual	MN560826
1	8	AWCF108	Dascyllus aruanus	Dascyllus aruanus (>96%)	Dascyllus aruanus	Dascyllus aruanus	Pomacentridae	Dascyllus aruanus	Visual & Genetic	MN560827
1	9	AWCF109	Chromis viridis	Chromis viridis (>96%)	Chromis viridis	Chromis viridis	Pomacentridae	Chromis viridis	Visual & Genetic	MN560828
1	10	AWCF110	Asterropteryx cf. semipunctata	Asterropteryx semipunctata (95%)	Asterropteryx cf. semipunctata	Gobiidae genetic sp. 14/73	Gobiidae	Asterropteryx semipunctata	Visual	MN560829
1	11	AWCF111	Pleurosicya cf. prognatha	Scomberoides commersonnianus (82%)	Tripterygiidae genetic sp. 3	Tripterygiidae genetic sp. 3/Gobiidae sp. 44	Gobiidae	Pleurosicya cf. prognatha	Visual	MN560830
1	12	AWCF112	Eviota zebrina	Actinopterygii (99%)	Eviota cf. zebrina 1	/Gobiidae sp. 25	Gobiidae	Eviota zebrina	Visual	MN560831
1	13	AWCF113	Trimma avidori	NO DNA AMPLIFICATION			Gobiidae	Trimma avidori	Visual
1	14	AWCF114	Trimma mendelssohni	Trimma mendelssohni (92%)	Trimma cf. mendelssohni	Gobiidae genetic sp. 4	Gobiidae	Trimma cf. mendelssohni	Visual	MN560832
1	15	AWCF115	Callogobius sp.	Fusigobius (87%)	Callogobius bifasciatus	Gobiidae genetic sp. 1/14	Gobiidae	Callogobius bifasciatus	Visual & Genetic	MN560833
1	16	AWCF116	Gobiidae	Istigobius rigilius (93%)	Istigobius genetic sp. 2	Gobiidae genetic sp. 18/39	Gobiidae	Istigobius genetic sp. 2	Visual	MN560834
1	17	AWCF117	Callionymidae	Strongylura anastomella (82%)	Callionymidae genetic sp. 2	Callionymidae genetic sp. 2	Callionymidae	Callionymidae genetic sp. 2	Visual	MN560835
2	1	AWCF201	Pomacentrus albicaudatus	Pomacentrus sulfur (91%)	Pomacentrus albicaudatus	Pomacentridae genetic sp. 2	Pomacentridae	Pomacentrus albicaudatus	Visual	MN560836
2	2	AWCF202	Dascyllus marginatus	Dascyllus marginatus (>96%)	Dascyllus marginatus	Dascyllus marginatus	Pomacentridae	Dascyllus marginatus	Visual & Genetic	MN560837
2	3	AWCF203	Pomacentrus trilineatus	Pomacentrus trilineatus (>96%)	Pomacentrus trilineatus	Pomacentrus trilineatus	Pomacentridae	Pomacentrus trilineatus	Visual & Genetic	MN560838
2	4	AWCF204	Neopomacentrus xanthurus	Pomacentrus baenschi (86%)	Neopomacentrus xanthurus	/Pomacentridae sp. 2	Pomacentridae	Neopomacentrus xanthurus	Visual	MN560839
2	5	AWCF205	Pristotis cyanostigma	NO DNA AMPLIFICATION			Pomacentridae	Pristotis cyanostigma	Visual
2	6	AWCF206	Larabicus quadrilineatus	Labroides dimidiatus (92%)	Larabicus quadrilineatus	Larabicus quadrilineatus	Labridae	Larabicus quadrilineatus	Visual	MN560840
2	7	AWCF207	Oxycheilinus sp.	Oxycheilinus unifasciatus (88%)	Oxycheilinus genetic sp. 1	Labridae genetic sp. 1/1	Labridae	Oxycheilinus genetic sp. 1	Visual	MN560841
2	8	AWCF208	Thysanophrys cf. chiltonae	Onigocia bimaculata (89%)	Thysanophrys cf. chiltonae	Platycephalidae genetic sp. 1	Platycephalidae	Thysanophrys cf. chiltonae	Visual	MN560842
2	9	AWCF209	Amblyglyphidodon flavilatus	Amblyglyphidodon curacao (96%)	Amblyglyphidodon flavilatus	Amblyglyphidodon flavilatus	Pomacentridae	Amblyglyphidodon flavilatus	Visual	MN560843
2	10	AWCF210	Asterropteryx cf. semipunctata	Asterropteryx semipunctata (95%)	Asterropteryx cf. semipunctata	Gobiidae genetic sp. 14/73	Gobiidae	Asterropteryx semipunctata	Visual	MN560844
2	11	AWCF211	Trimma avidori	NO DNA AMPLIFICATION			Gobiidae	Trimma avidori	Visual
2	12	AWCF212	Trimma sp.	Eviota sp. (99%)	Eviota sp. "Red Sea 3"	Eviota sp. "Red Sea 3"	Gobiidae	Eviota sp. "Red Sea 3"	Genetic	MN560845
2	13	AWCF213	Enneapterygius sp.	Tripterygion tripteronotum (84%)	Enneapterygius genetic sp. 1	Tripterygiidae genetic sp. 2	Tripterygiidae	Enneapterygius genetic sp. 1	Visual	MN560846
2	14	AWCF214	Eviota zebrina	Actinopterygii (99%)	Eviota cf. zebrina 1	/Gobiidae sp. 25	Gobiidae	Eviota zebrina	Visual	MN560847
3	1	AWCF301	Amblyglyphidodon flavilatus	Amblyglyphidodon curacao (96%)	Amblyglyphidodon flavilatus	Amblyglyphidodon flavilatus	Pomacentridae	Amblyglyphidodon flavilatus	Visual	MN560848
3	2	AWCF302	Pomacentrus trilineatus	Pomacentrus trilineatus (>96%)	Pomacentrus trilineatus	Pomacentrus trilineatus	Pomacentridae	Pomacentrus trilineatus	Visual & Genetic	MN560849
3	3	AWCF303	Pseudochromis flavivertex	Pseudochromis kristinae (85%)	Pseudochromis flavivertex	Pseudochromidae genetic sp. 5/3	Pseudochromidae	Pseudochromis flavivertex	Visual	MN560850
3	4	AWCF304	Cheilodipterus pygmaios	Cheilodipterus quinquelineatus (88%)	Cheilodipterus pygmaios	/Apogonidae sp. 11	Apogonidae	Cheilodipterus pygmaios	Visual	MN560851
3	5	AWCF305	Fowleria cf. variegata	Fowleria variegata (93%)	Fowleria variegata	/Apogonidae sp. 20	Apogonidae	Fowleria variegata	Visual	MN560852
3	6	AWCF306	Asterropteryx cf. semipunctata	Asterropteryx semipunctata (94%)	Asterropteryx cf. semipunctata	Gobiidae genetic sp. 14/73	Gobiidae	Asterropteryx semipunctata	Visual	MN560853
3	7	AWCF307	Eviota distigma	NO DNA AMPLIFICATION			Gobiidae	Eviota distigma	Visual
3	8	AWCF308	Istigobius cf. decoratus	Istigobius decoratus (94%)	Istigobius genetic sp. 1		Gobiidae	Istigobius genetic sp. 1	Visual	MN560854
4	1	AWCF401	Pseudochromis flavivertex	Pseudochromis kristinae (85%)	Pseudochromis flavivertex	Pseudochromidae genetic sp. 5/3	Pseudochromidae	Pseudochromis flavivertex	Visual	MN560855
4	2	AWCF402	Pomacentrus albicaudatus	Pomacentrus sulfureus (91%)	Pomacentrus albicaudatus	Pomacentridae genetic sp. 2	Pomacentridae	Pomacentrus albicaudatus	Visual	MN560856
4	3	AWCF403	Neopomacentrus xanthurus	Pomacentrus baenschi (86%)	Neopomacentrus xanthurus	/Pomacentridae sp. 2	Pomacentridae	Neopomacentrus xanthurus	Visual	MN560857
4	4	AWCF404	Cheilodipterus novemstriatus	Archamia bleekeri (85%)	Cheilodipterus novemstriatus	Apogonidae genetic sp. 5/5	Apogonidae	Cheilodipterus novemstriatus	Visual	MN560858
4	5	AWCF405	Taeniamia bilineata	Zoramia fragilis (86%)	Apogon genetic sp. 1	/Apogonidae sp. 13	Apogonidae	Taeniamia bilineata	Visual	MN560859
4	6	AWCF406	Nectamia annularis	Nectamia fusca (91%)	Nectamia genetic sp. 1	Apogonidae genetic sp. 4/4	Apogonidae	Nectamia annularis	Visual	MN560860
4	7	AWCF407	Cephalopholis hemistiktos	Cephalopholis hemistiktos (>96%)	Cephalopholis hemistiktos	Cephalopholis hemistiktos	Serranidae	Cephalopholis hemistiktos	Visual & Genetic	MN560861
4	8	AWCF408	Neoniphon sammara	Neoniphon sammara (>96%)	Neoniphon sammara		Holocentridae	Neoniphon sammara	Visual & Genetic	MN560862
4	9	AWCF409	Apogon cf. coccineus	Apogon semiornatus (94%)	Apogon genetic sp. 2	Apogonidae genetic sp. 3/3	Apogonidae	Apogon coccineus	Visual	MN560863
4	10	AWCF410	Ecsenius frontalis	Ecsenius pulcher (95%)	Ecsenius frontalis	Blenniidae genetic sp. 1/1	Blenniidae	Ecsenius frontalis	Visual	MN560864
4	11	AWCF411	Amblyglyphidodon flavilatus	Amblyglyphidodon curacao (96%)	Amblyglyphidodon flavilatus	Amblyglyphidodon flavilatus	Pomacentridae	Amblyglyphidodon flavilatus	Visual	MN560865
4	12	AWCF412	Siphamia goreni	Uroconger syringinus (82%)	Siphamia goreni		Apogonidae	Siphamia goreni	Visual	MN560866
4	13	AWCF413	Trimma avidori	NO DNA AMPLIFICATION			Gobiidae	Trimma avidori	Visual
4	14	AWCF414	Asterropteryx cf. semipunctata	Asterropteryx semipunctata (94%)	Asterropteryx cf. semipunctata	Gobiidae genetic sp. 14/73	Gobiidae	Asterropteryx semipunctata	Visual	MN560867
4	15	AWCF415	Oxycheilinus sp.	Oxycheilinus unifasciatus (87%)	Oxycheilinus genetic sp. 1	Labridae genetic sp. 1/1	Labridae	Oxycheilinus genetic sp. 1	Visual	MN560868
4	16	AWCF416	Fusigobius sp.	Gobiidae sp. (100%)	Fusigobius genetic sp. 1	Gobiidae genetic sp. 11/28	Gobiidae	Fusigobius genetic sp. 1	Visual	MN560869
4	17	AWCF417	Eviota zebrina	Actinopterygii sp. (97%)	Eviota cf. zebrina 1	/Gobiidae sp. 25	Gobiidae	Eviota zebrina	Visual	MN560870
4	18	AWCF418	Taeniamia fucata	Taeniamia sp. (98%)	Taeniamia genetic sp. 1	Taeniamia sp.	Apogonidae	Taeniamia fucata	Visual	MN560871
4	19	AWCF419	Callogobius bifasciatus	Fusigobius (86%)	Callogobius bifasciatus	Gobiidae genetic sp. 1/14	Gobiidae	Callogobius bifasciatus	Visual	MN560872
4	20	AWCF420	Eviota cf. pardalota	Eviota sp. (94%)	Eviota cf. pardalota 1		Gobiidae	Eviota cf. pardalota	Visual	MN560873
4	21	AWCF421	Eviota distigma	NO DNA AMPLIFICATION			Gobiidae	Eviota distigma	Visual
4	22	AWCF422	Eviota distigma	NO DNA AMPLIFICATION			Gobiidae	Eviota distigma	Visual
4	23	AWCF423	Enneapterygius sp.	Tripterygion tripteronotum (83%)	Enneapterygius genetic sp. 1	Tripterygiidae genetic sp. 2	Tripterygiidae	Enneapterygius genetic sp. 1	Visual	MN560874
4	24	AWCF424	Cabillus sp.	NO DNA AMPLIFICATION			Gobiidae	Cabillus genetic sp. 1	Visual
4	25	AWCF425	Gobiidae	Eviota sp. (100%)	Eviota sp. "Red Sea 3"	Eviota sp. "Red Sea 3"	Gobiidae	Eviota sp. "Red Sea 3"	Visual	MN560875
4	26	AWCF426	Istigobius decoratus	Istigobius rigilius (92%)	Istigobius genetic sp. 2	Gobiidae genetic sp. 18/39	Gobiidae	Istigobius genetic sp. 2	Visual	MN560876
4	27	AWCF427	Trimma avidori	NO DNA AMPLIFICATION			Gobiidae	Trimma avidori	Visual
5	1	AWCF501	Gobiodon reticulatus	Paragobiodon xanthosoma (92%)	Gobiodon reticulatus	Gobiidae genetic sp. 20/36	Gobiidae	Gobiodon reticulatus	Visual	MN560877
5	2	AWCF502	Fowleria cf. variegata	Fowleria variegata (94%)	Fowleria variegata	/Apogonidae sp. 20	Apogonidae	Fowleria variegata	Visual	MN560878
5	3	AWCF503	Oxycheilinus sp.	Oxycheilinus unifasciatus (88%)	Oxycheilinus genetic sp. 1	Labridae genetic sp. 1/1	Labridae	Oxycheilinus genetic sp. 1	Visual	MN560879
5	4	AWCF504	Cheilodipterus pygmaios	Cheilodipterus quinquelineatus (88%)	Cheilodipterus pygmaios	/Apogonidae sp. 11	Apogonidae	Cheilodipterus pygmaios	Visual	MN560880
5	5	AWCF505	Pomacentrus albicaudatus	Pomacentrus sulfureus (91%)	Pomacentrus albicaudatus	Pomacentridae genetic sp. 2	Pomacentridae	Pomacentrus albicaudatus	Visual	MN560881
5	5	AWCF505B	Pomacentrus albicaudatus	NO DNA AMPLIFICATION			Pomacentridae	Pomacentrus albicaudatus	Visual
5	6	AWCF506	Apogon cf. coccineus	Apogon semiornatus (94%)	Apogon genetic sp. 2	Apogonidae genetic sp. 3/3	Apogonidae	Apogon coccineus	Visual	MN560882
5	7	AWCF507	Thysanophrys cf. chiltonae	Onigocia bimaculata (89%)	Thysanophrys cf. chiltonae	Platycephalidae genetic sp. 1	Platycephalidae	Thysanophrys cf. chiltonae	Visual	MN560883
5	8	AWCF508	Larabicus quadrilineatus	Labroides dimidiatus (92%)	Larabicus quadrilineatus	Larabicus quadrilineatus	Labridae	Larabicus quadrilineatus	Visual	MN560884
5	9	AWCF509	Cabillus sp.	Kyphosus vaigiensis (81%)	Gobiidae genetic sp. 52		Gobiidae	Cabillus genetic sp. 1	Visual	MN560885
5	10	AWCF510	Trimma avidori	NO DNA AMPLIFICATION			Gobiidae	Trimma avidori	Visual
5	11	AWCF511	Callogobius bifasciatus	Fusigobius (87%)	Callogobius bifasciatus	Gobiidae genetic sp. 1/14	Gobiidae	Callogobius bifasciatus	Visual	MN560886
5	12	AWCF512	Trimma avidori	NO DNA AMPLIFICATION			Gobiidae	Trimma avidori	Visual
5	13	AWCF513	Priolepis sp.	Priolepis triops (84%)	Priolepis genetic sp. 1	/Gobiidae sp. 47	Gobiidae	Priolepis genetic sp. 1	Visual	MN560887
5	14	AWCF514	Eviota distigma	NO DNA AMPLIFICATION			Gobiidae	Eviota distigma	Visual
5	15	AWCF515	Trimma sp.	Eviota sp. (100%)	Eviota sp. "Red Sea 3"	Eviota sp. "Red Sea 3"	Gobiidae	Eviota sp. "Red Sea 3"	Visual	MN560888
5	16	AWCF516	Eviota zebrina	Actinopterygii sp. (94%)	Eviota cf. zebrina 1	/Gobiidae sp. 25	Gobiidae	Eviota zebrina	Visual	MN560889
5	17	AWCF517	Enneapterygius sp.	Tripterygion tripteronotum/Apogonichthyoides melas (83%)	Enneapterygius genetic sp. 1	Tripterygiidae genetic sp. 2	Tripterygiidae	Enneapterygius genetic sp. 1	Visual	MN560890
5	18	AWCF518	Aesopia cornuta	Plectrypops lima (82%)	Aesopia cornuta		Soleidae	Aesopia cornuta	Visual	MN560891
5	19	AWCF519	Cephalopholis hemistiktos	Cephalopholis hemistiktos (>96%)	Cephalopholis hemistiktos	Cephalopholis hemistiktos	Serranidae	Cephalopholis hemistiktos	Visual & Genetic	MN560892
5	20	AWCF520	Saurida gracilis	Saurida gracilis (98%)	Saurida gracilis		Synodontidae	Saurida gracilis	Visual	MN560893
6	1	AWCF601	Pomacentrus albicaudatus	Pomacentrus sulfureus (91%)	Pomacentrus albicaudatus	Pomacentridae genetic sp. 2	Pomacentridae	Pomacentrus albicaudatus	Visual	MN560894
6	2	AWCF602	Fowleria cf. variegata	Fowleria variegata (94%)	Fowleria variegata	/Apogonidae sp. 20	Apogonidae	Fowleria variegata	Visual	MN560895
6	3	AWCF603	Oxycheilinus sp.	Oxycheilinus unifasciatus (88%)	Oxycheilinus genetic sp. 1	Labridae genetic sp. 1/1	Labridae	Oxycheilinus genetic sp. 1	Visual	MN560896
6	4	AWCF604	Antennarius nummifer	NO DNA AMPLIFICATION			Antennariidae	Antennatus nummifer	Visual
6	5	AWCF605	Callogobius sp.	NO DNA AMPLIFICATION			Gobiidae	Callogobius sp. 2	Visual
6	6	AWCF606	Gobiodon reticulatus	Gobiodon sp. (93%)	Gobiodon reticulatus	Gobiidae genetic sp. 20/36	Gobiidae	Gobiodon reticulatus	Visual	MN560897
6	7	AWCF607	Gobiodon reticulatus	Gobiodon sp. (93%)	Gobiodon reticulatus	Gobiidae genetic sp. 20/36	Gobiidae	Gobiodon reticulatus	Visual	MN560898
6	7	AWCF607B	Gobiodon reticulatus	NO DNA AMPLIFICATION			Gobiidae	Gobiodon reticulatus	Visual
6	8	AWCF608	Pomacentrus trilineatus	Pomacentrus trilineatus (100%)	Pomacentrus trilineatus	Pomacentrus trilineatus	Pomacentridae	Pomacentrus trilineatus	Visual & Genetic	MN560899
6	9	AWCF609	Callogobius sp.	Fusigobius sp. (90%)	Gobiidae genetic sp. 41	/Gobiidae sp. 30	Gobiidae	Callogobius genetic sp. 1	Visual	MN560900
6	10	AWCF610	Cabillus sp.	Kyphosus vaigiensis (81%)	Gobiidae genetic sp. 52		Gobiidae	Cabillus genetic sp. 1	Visual	MN560901
6	11	AWCF611	Eviota cf. pardalota	NO DNA AMPLIFICATION			Gobiidae	Eviota cf. pardalota	Visual
6	12	AWCF612	Eviota zebrina	Actinopterygii (99%)	Eviota cf. zebrina 1	/Gobiidae sp. 25	Gobiidae	Eviota zebrina	Visual	MN560902
6	13	AWCF613	Eviota sp.	Eviota sp. (99%)	Eviota sp. "Red Sea 1"	Eviota sp. "Red Sea 1"	Gobiidae	Eviota sp. "Red Sea 1"	Genetic	MN560903
6	14	AWCF614	Cheilodipterus pygmaios	Cheilodipterus quinquelineatus (88%)	Cheilodipterus pygmaios	/Apogonidae sp. 11	Apogonidae	Cheilodipterus pygmaios	Visual	MN560904
6	15	AWCF615	Asterropteryx cf. semipunctata	NO DNA AMPLIFICATION			Gobiidae	Asterropteryx semipunctata	Visual
6	16	AWCF616	Istigobius decoratus	Istigobius rigilius (92%)	Istigobius genetic sp. 2	Gobiidae genetic sp. 18/39	Gobiidae	Istigobius genetic sp. 2	Visual	MN560905
6	17	AWCF617	Trimma avidori	NO DNA AMPLIFICATION			Gobiidae	Trimma avidori	Visual
6	18	AWCF618	Trimma sp.	Eviota sp. (100%)	Eviota sp. "Red Sea 3"	Eviota sp. "Red Sea 3"	Gobiidae	Eviota sp. "Red Sea 3"	Genetic	MN560906
7	1	AWCF701	Paragobiodon echinocephalus	Paragobiodon sp. (88%)	Paragobiodon echinocephalus	Gobiidae genetic sp. 29/35	Gobiidae	Paragobiodon echinocephalus	Visual	MN560907
7	2	AWCF702	Trimma avidori	NO DNA AMPLIFICATION			Gobiidae	Trimma avidori	Visual
7	3	AWCF703	Pseudocheilinus hexataenia	Pseudocheilinus hexataenia (100%)	Pseudocheilinus hexataenia	Pseudocheilinus hexataenia	Labridae	Pseudocheilinus hexataenia	Visual & Genetic	MN560908
7	4	AWCF704	Asterropteryx cf. semipunctata	Asterropteryx semipunctata (94%)	Asterropteryx cf. semipunctata	Gobiidae genetic sp. 14/73	Gobiidae	Asterropteryx semipunctata	Visual	MN560909
7	5	AWCF705	Koumansetta hectori	Amblygobius hectori (95%)	Koumansetta hectori	Koumansetta hectori	Gobiidae	Koumansetta cf. hectori	Visual	MN560910
7	6	AWCF706	Dascyllus aruanus	Dascyllus aruanus (98%)	Dascyllus aruanus	Dascyllus aruanus	Pomacentridae	Dascyllus aruanus	Visual & Genetic	MN560911
7	7	AWCF707	Pomacentrus trilineatus	Pomacentrus trilineatus (>96%)	Pomacentrus trilineatus	Pomacentrus trilineatus	Pomacentridae	Pomacentrus trilineatus	Visual & Genetic	MN560912
7	8	AWCF708	Chromis viridis	Chromis viridis (>96%)	Chromis viridis	Chromis viridis	Pomacentridae	Chromis viridis	Visual & Genetic	MN560913
7	9	AWCF709	Chromis flavaxilla	Chromis ternat (92%)	Chromis flavaxilla	Chromis flavaxilla	Pomacentridae	Chromis flavaxilla	Visual	MN560914
7	10	AWCF710	Pomacentrus trichrourus	Pomacentrus trichrourus (>96%)	Pomacentrus trichrourus	Pomacentrus trichrourus	Pomacentridae	Pomacentrus trichrourus	Visual & Genetic	MN560915
7	11	AWCF711	Neamia octospinus	Apogonichthys perdix (86%)	Neamia octospinus	Neamia cf. octospinus	Apogonidae	Neamia octospinus	Visual	MN560916
7	12	AWCF712	Pristapogon exostigma	Pristiapogon exostigma (>96%)	Pristiapogon exostigma	Pristiapogon exostigma	Apogonidae	Pristiapogon exostigma	Visual & Genetic	MN560917
7	13	AWCF713	Siphamia tubifer	Siphamia versicolor (95%)	Siphamia tubifer	/Apogonidae sp. 23	Apogonidae	Siphamia tubifer	Visual	MN560918
7	14	AWCF714	Apogonichthys abocellatus	Fowleria vaiulae (100%)	Fowleria vaiulae	Fowleria vaiulae	Apogonidae	Fowleria vaiulae	Visual & Genetic	MN560919
7	15	AWCF715	Saurida gracilis	Saurida gracilis (98%)	Saurida gracilis		Synodontidae	Saurida gracilis	Visual & Genetic	MN560920
7	16	AWCF716	Gnatholepis sp.	Gnatholepis sp. (100%)	Gnatholepis genetic sp. 1	Gobiidae genetic sp. 13/8	Gobiidae	Gnatholepis genetic sp. 1	Visual & Genetic	MN560921
7	17	AWCF717	Hipposcarus sp.	Hipposcarus longiceps (97%)	Hipposcarus genetic sp. 1	Hipposcarus sp.	Scaridae	Hipposcarus harid	Visual	MN560922
7	18	AWCF718	Chlorurus sordidus	Chlorurus sordidus (>96%)	Chlorurus sordidus	Chlorurus sordidus	Scaridae	Chlorurus sordidus	Visual & Genetic	MN560923
7	19	AWCF719	Priolepis cincta	Priolepis cincta (>96%)	Priolepis cincta	Priolepis cincta	Gobiidae	Priolepis cincta	Visual & Genetic	MN560924
7	20	AWCF720	Callogobius amikami	Periophthalmus modestus (85%)	Callogobius amikami		Gobiidae	Callogobius amikami	Visual	MN560925
7	21	AWCF721	Gobiodon rivulatus	NO DNA AMPLIFICATION			Gobiidae	Gobiodon rivulatus	Visual
7	22	AWCF722	Gobiodon reticulatus	Gobiodon sp. (93%)	Gobiodon reticulatus	Gobiidae genetic sp. 20/36	Gobiidae	Gobiodon reticulatus	Visual	MN560926
7	23	AWCF723	Paragobiodon cf. echinocephalus	Paragobiodon sp. (88%)	Paragobiodon echinocephalus	Gobiidae genetic sp. 29/35	Gobiidae	Paragobiodon echinocephalus	Visual	MN560927
7	24	AWCF724	Eviota cf. prasina	Eviota sp. (99%)	Eviota cf. prasina	Gobiidae genetic sp. 12/52	Gobiidae	Eviota cf. prasina	Visual	MN560928
7	25	AWCF725	Antennarius sp.	Antennatus coccineus (98%)	Antennatus coccineus	Antennatus coccineus	Antennariidae	Antennatus coccineus	Genetic	MN560929
7	26	AWCF726	Pleurosicya cf. micheli	Callionymus sp. (99%)	Pleurosicya cf. micheli	Callionymidae genetic sp. 1/Gobiidae sp. 34	Gobiidae	Pleurosicya cf. micheli	Visual	MN560930
7	27	AWCF727	Eviota zebrina	Actinopterygii (99%)	Eviota cf. zebrina 1	/Gobiidae sp. 25	Gobiidae	Eviota zebrina	Visual	MN560931
7	28	AWCF728	Feia nympha	Eumegistus illustris (81%)	Gobiidae genetic sp. 72		Gobiidae	Feia nympha	Visual	MN560932
7	29	AWCF729	Trimma sp.	Eviota sp. (100%)	Eviota sp. "Red Sea 3"	Eviota sp. "Red Sea 3"	Gobiidae	Eviota sp. "Red Sea 3"	Genetic	MN560933
7	30	AWCF730	Halicampus sp.	Micrognathus andersonii (86%)	Halicampus genetic sp. 1		Synghathidae	Halicampus genetic sp. 1	Visual	MN560934
7	31	AWCF731	Eviota cf. guttata	Eviota cf. guttata (99%)	Eviota cf. guttata LT-2012	Eviota cf. guttata LT-2012	Gobiidae	Eviota guttata	Visual & Genetic	MN560935
7	32	AWCF732	Lepadichthys erythraeus	Lepadichthys frenatus (91%)	Lepadichthys genetic sp. 1		Gobiesocidae	Lepadichthys erythraeus	Visual	MN560936
8	1	AWCF801	Neopomacentrus xanthurus	Pomacentrus baenschi (86%)	Neopomacentrus xanthurus	/Pomacentridae sp. 2	Pomacentridae	Neopomacentrus xanthurus	Visual	MN560937
8	2	AWCF802	Pristotis cyanostigma	Pomacentrus baenschi (86%)	Pristotis cyanostigma		Pomacentridae	Pristotis cyanostigma	Visual	MN560938
8	2	AWCF802B	Pristotis cyanostigma	Amphiprion bicinctus (85%)	Pristotis cyanostigma (poor %HQ)		Pomacentridae	Pristotis cyanostigma	Visual
8	3	AWCF803	Apogon cf. coccineus	Apogon semiornatus (94%)	Apogon genetic sp. 2	Apogonidae genetic sp. 3/3	Apogonidae	Apogon coccineus	Visual	MN560939
8	4	AWCF804	Dascyllus marginatus	Dascyllus marginatus (>96%)	Dascyllus marginatus	Dascyllus marginatus	Pomacentridae	Dascyllus marginatus	Visual & Genetic	MN560940
8	5	AWCF805	Antennarius nummifer	NO DNA AMPLIFICATION			Antennariidae	Antennatus nummifer	Visual
8	6	AWCF806	Pomacentrus trilineatus	Pomacentrus trilineatus (>96%)	Pomacentrus trilineatus	Pomacentrus trilineatus	Pomacentridae	Pomacentrus trilineatus	Visual & Genetic	MN560941
8	7	AWCF807	Pseudochromis olivaceus	Pseudochromis olivaceus (>96%)	Pseudochromis olivaceus	Pseudochromis olivaceus	Pseudochromidae	Pseudochromis olivaceus	Visual & Genetic	MN560942
8	8	AWCF808	Ecsenius frontalis	Ecsenius pulcher (95%)	Ecsenius frontalis	Blenniidae genetic sp. 1/1	Blenniidae	Ecsenius frontalis	Visual	MN560943
8	9	AWCF809	Parupeneus forsskali	Parupeneus forsskali (100%)	Parupeneus forsskali	Parupeneus forsskali	Mullidae	Parupeneus forsskali	Visual & Genetic	MN560944
8	10	AWCF810	Larabicus quadrilineatus	Labroides dimidiatus (92%)	Larabicus quadrilineatus	Larabicus quadrilineatus	Labridae	Larabicus quadrilineatus	Visual	MN560945
8	11	AWCF811	Oxycheilinus sp.	Oxycheilinus unifasciatus (87%)	Oxycheilinus genetic sp. 1	Labridae genetic sp. 1/1	Labridae	Oxycheilinus genetic sp. 1	Visual	MN560946
8	12	AWCF812	Caesio cf. caerulaurea	Caesio caerulaurea (96%)	Caesio cf. caerulaurea	Caesio cf. caerulaurea	Caesionidae	Caesio cf. caerulaurea	Visual & Genetic	MN560947
8	13	AWCF813	Cheilodipterus pygmaios	Cheilodipterus quinquelineatus (88%)	Cheilodipterus pygmaios	/Apogonidae sp. 11	Apogonidae	Cheilodipterus pygmaios	Visual	MN560948
8	14	AWCF814	Taeniamia bilineata	Archamia lineolata (87%)	Apogon genetic sp. 1	/Apogonidae sp. 13	Apogonidae	Taeniamia bilineata	Visual	MN560949
8	15	AWCF815	Istigobius decoratus	Istigobius rigilius (90%)	Istigobius genetic sp. 2		Gobiidae	Istigobius genetic sp. 2	Visual	MN560950
8	16	AWCF816	Gobiodon reticulatus	Gobiodon sp. (93%)	Gobiodon reticulatus	Gobiidae genetic sp. 20/36	Gobiidae	Gobiodon reticulatus	Visual	MN560951
8	17	AWCF817	Gobiodon citrinus	Gobiodon citrinus (95%)	Gobiodon citrinus		Gobiidae	Gobiodon citrinus	Visual	MN560952
8	18	AWCF818	Asterropteryx cf. semipunctata	Asterropteryx semipunctata (90%)	Asterropteryx genetic sp. 1		Gobiidae	Asterropteryx semipunctata	Visual	MN560953
8	19	AWCF819	Callogobius sp.	Fusigobius (86%)	Callogobius bifasciatus	Gobiidae genetic sp. 1/14	Gobiidae	Callogobius bifasciatus	Visual	MN560954
8	20	AWCF820	Trimma sp.	Eviota sp. (100%)	Eviota sp. "Red Sea 3"	Eviota sp. "Red Sea 3"	Gobiidae	Eviota sp. "Red Sea 3"	Genetic	MN560955
8	21	AWCF821	Eviota cf. pardalota	NO DNA AMPLIFICATION			Gobiidae	Eviota cf. pardalota	Visual
8	22	AWCF822	Pleurosychia sp.	NO DNA AMPLIFICATION			Gobiidae	Pleurosicya sp. 1	Visual
9	1	AWCF901	Lotilia graciliosa	NO DNA AMPLIFICATION			Gobiidae	Lotilia graciliosa	Visual
9	2	AWCF902	Labroides dimidiatus	Labroides dimidiatus (>96%)	Labroides dimidiatus	Labroides dimidiatus	Labridae	Labroides dimidiatus	Visual & Genetic	MN560956
9	3	AWCF903	Chlidichthys rubiceps	Tanganicodus irsacae (83%)	Chlidichthys rubiceps	/Pseudochromidae sp. 2	Pseudochromidae	Chlidichthys rubiceps	Visual	MN560957
9	4	AWCF904	Pristapogon exostigma	Pristiapogon exostigma (>96%)	Pristiapogon exostigma	Pristiapogon exostigma	Apogonidae	Pristiapogon exostigma	Visual & Genetic	MN560958
9	5	AWCF905	Asterropteryx cf. semipunctata	NO DNA AMPLIFICATION			Gobiidae	Asterropteryx semipunctata	Visual
9	6	AWCF906	Pseudochelinus evanidus	NO DNA AMPLIFICATION			Labridae	Pseudocheilinus evanidus	Visual
9	7	AWCF907	Gnatholepis sp.	NO DNA AMPLIFICATION			Gobiidae	Gnatholepis sp. 2	Visual
9	8	AWCF908	Cheilodipterus quinquelineatus	NO DNA AMPLIFICATION			Apogonidae	Cheilodipterus quinquelineatus	Visual
9	9	AWCF909	Koumansetta hectori	Amblygobius hectori (95%)	Koumansetta hectori	Koumansetta hectori	Gobiidae	Koumansetta cf. hectori	Visual	MN560959
9	10	AWCF910	Pseudocheilinus hexataenia	Pseudocheilinus hexataenia (>96%)	Pseudocheilinus hexataenia	Pseudocheilinus hexataenia	Labridae	Pseudocheilinus hexataenia	Visual & Genetic	MN560960
9	11	AWCF911	Priolepis cincta	Priolepis cincta (>96%)	Priolepis cincta	Priolepis cincta	Gobiidae	Priolepis cincta	Visual & Genetic	MN560961
9	12	AWCF912	Scaridae	Lutjanus kasmira (88%)	Scaridae genetic sp. 1		Scaridae	Scaridae genetic sp. 1	Visual	MN560962
9	13	AWCF913	Eviota zebrina	NO DNA AMPLIFICATION			Gobiidae	Eviota zebrina	Visual
9	14	AWCF914	Trimma flavicaudatum	NO DNA AMPLIFICATION			Gobiidae	Trimma flavicaudatum	Visual
9	15	AWCF915	Trimma flavicaudatum	NO DNA AMPLIFICATION			Gobiidae	Trimma flavicaudatum	Visual
9	16	AWCF916	Eviota distigma	Eviota sp. (88%)	Eviota cf. distigma		Gobiidae	Eviota distigma	Visual	MN560963
9	17	AWCF917	Trimma avidori	NO DNA AMPLIFICATION			Gobiidae	Trimma avidori	Visual
9	18	AWCF918	Antennarius sp.	Antennatus coccineus (98%)	Antennatus coccineus	Antennatus coccineus	Antennariidae	Antennatus coccineus	Genetic	MN560964
9	19	AWCF919	Eviota cf. guttata	NO DNA AMPLIFICATION			Gobiidae	Eviota guttata	Visual
9	20	AWCF920	Callogobius bifasciatus	NO DNA AMPLIFICATION			Gobiidae	Callogobius bifasciatus	Visual
9	21	AWCF921	Gobiodon rivulatus	Gobiodon rivulatus (97%)	Gobiodon rivulatus	Gobiidae genetic sp. 7/78	Gobiidae	Gobiodon rivulatus	Visual & Genetic	MN560965
9	22	AWCF922	Cephalopholis hemistiktos	Cephalopholis hemistiktos (>96%)	Cephalopholis hemistiktos	Cephalopholis hemistiktos	Serranidae	Cephalopholis hemistiktos	Visual & Genetic	MN560966
9	23	AWCF923	Balistapus undulatus	Balistapus undulatus (>96%)	Balistapus undulatus	Balistapus undulatus	Balistidae	Balistapus undulatus	Visual & Genetic	MN560967
9	24	AWCF924	Acanthurus nigrofuscus	Acanthurus nigrofuscus (>96%)	Acanthurus nigrofuscus	Acanthurus nigrofuscus	Acanthuridae	Acanthurus nigrofuscus	Visual & Genetic	MN560968
9	25	AWCF925	Sargocentron diadema	Sargocentron diadema (99%)	Sargocentron diadema		Holocentridae	Sargocentron diadema	Visual & Genetic	MN560969
