# Supplementary material for: Conspicuous and cryptic reef fishes from a unique and economically important region in the northern Red Sea
Source: PLoS One. 2019 Oct 31;14(10):e0223365. doi: 10.1371/journal.pone.0223365 (PMC6822765; doi:10.1371/journal.pone.0223365)
Supplement: S2 Table — (XLSX) [file pone.0223365.s002.xlsx]

## Sheet: AW_Fish.csv
Family	Genus	Species	Site	Transect	Count	Method	Comments
Acanthuridae	Acanthurus	nigrofuscus	8	NA	2	Rotenone
Acanthuridae	Acanthurus	nigrofuscus	6	A	6	UVC
Acanthuridae	Acanthurus	nigrofuscus	6	B	2	UVC
Acanthuridae	Acanthurus	nigrofuscus	6	C	1	UVC
Acanthuridae	Acanthurus	nigrofuscus	8	A	3	UVC
Acanthuridae	Acanthurus	nigrofuscus	8	B	15	UVC
Acanthuridae	Acanthurus	nigrofuscus	8	C	23	UVC
Acanthuridae	Acanthurus	sohal	4	A	1	UVC
Acanthuridae	Acanthurus	sohal	6	A	15	UVC
Acanthuridae	Acanthurus	sohal	6	B	7	UVC
Acanthuridae	Acanthurus	sohal	6	C	13	UVC
Acanthuridae	Acanthurus	sohal	7	C	2	UVC
Acanthuridae	Ctenochaetus	striatus	5	A	1	UVC
Acanthuridae	Ctenochaetus	striatus	6	A	2	UVC
Acanthuridae	Ctenochaetus	striatus	6	B	1	UVC
Acanthuridae	Ctenochaetus	striatus	6	C	3	UVC
Acanthuridae	Ctenochaetus	striatus	8	A	17	UVC
Acanthuridae	Ctenochaetus	striatus	8	B	19	UVC
Acanthuridae	Ctenochaetus	striatus	8	C	16	UVC
Acanthuridae	Naso	elegans	8	A	2	UVC
Acanthuridae	Naso	elegans	8	B	6	UVC
Acanthuridae	Naso	elegans	8	C	2	UVC
Acanthuridae	Zebrasoma	desjardinii	4	A	1	UVC
Acanthuridae	Zebrasoma	desjardinii	4	B	1	UVC
Acanthuridae	Zebrasoma	desjardinii	5	A	1	UVC
Acanthuridae	Zebrasoma	desjardinii	5	B	1	UVC
Acanthuridae	Zebrasoma	desjardinii	6	A	1	UVC
Acanthuridae	Zebrasoma	desjardinii	8	B	1	UVC
Acanthuridae	Zebrasoma	desjardinii	8	B	1	UVC
Acanthuridae	Zebrasoma	xanthurum	8	C	1	UVC
Antennariidae	Antennatus	coccineus	6	NA	1	Rotenone
Antennariidae	Antennatus	coccineus	8	NA	1	Rotenone
Antennariidae	Antennatus	nummifer	5	NA	1	Rotenone
Antennariidae	Antennatus	nummifer	7	NA	1	Rotenone
Apogonidae	Apogon	coccineus	3	NA	1	Rotenone
Apogonidae	Apogon	coccineus	4	NA	1	Rotenone
Apogonidae	Apogon	coccineus	7	NA	6	Rotenone
Apogonidae	Cheilodipterus	novemstriatus	3	NA	28	Rotenone
Apogonidae	Cheilodipterus	pygmaios	2	NA	2	Rotenone
Apogonidae	Cheilodipterus	pygmaios	4	NA	2	Rotenone
Apogonidae	Cheilodipterus	pygmaios	5	NA	2	Rotenone
Apogonidae	Cheilodipterus	pygmaios	7	NA	2	Rotenone
Apogonidae	Cheilodipterus	quinquelineatus	8	NA	1	Rotenone
Apogonidae	Fowleria	vaiulae	6	NA	1	Rotenone
Apogonidae	Fowleria	variegata	2	NA	2	Rotenone
Apogonidae	Fowleria	variegata	4	NA	2	Rotenone
Apogonidae	Fowleria	variegata	5	NA	1	Rotenone
Apogonidae	Neamia	octospinus	6	NA	2	Rotenone
Apogonidae	Nectamia	annularis	3	NA	11	Rotenone
Apogonidae	Pristiapogon	exostigma	6	NA	4	Rotenone
Apogonidae	Pristiapogon	exostigma	8	NA	5	Rotenone
Apogonidae	Siphamia	goreni	3	NA	2	Rotenone
Apogonidae	Siphamia	tubifer	6	NA	6	Rotenone
Apogonidae	Taeniamia	bilineata	3	NA	113	Rotenone
Apogonidae	Taeniamia	bilineata	7	NA	4	Rotenone
Apogonidae	Taeniamia	fucata	3	NA	1	Rotenone
Balistidae	Balistapus	undulatus	8	NA	1	Rotenone
Balistidae	Balistapus	undulatus	8	B	1	UVC
Balistidae	Balistapus	undulatus	8	C	2	UVC
Blenniidae	Ecsenius	frontalis	3	NA	1	Rotenone
Blenniidae	Ecsenius	frontalis	7	NA	1	Rotenone
Caesionidae	Caesio	cf. caerulaurea	7	NA	1	Rotenone
Caesionidae	Caesio	sp.	8	A	40	UVC	Removed in combined analysis
Caesionidae	Caesio	sp.	8	B	70	UVC	Removed in combined analysis
Caesionidae	Caesio	sp.	8	C	75	UVC	Removed in combined analysis
Caesionidae	Caesio	striata	1	B	40	UVC
Caesionidae	Caesio	striata	1	C	30	UVC
Caesionidae	Caesio	striata	7	C	10	UVC
Carangidae	Carangoides	bajad	5	C	1	UVC
Carangidae	Carangoides	bajad	8	A	2	UVC
Chaetodontidae	Chaetodon	auriga	5	B	2	UVC
Chaetodontidae	Chaetodon	auriga	6	B	4	UVC
Chaetodontidae	Chaetodon	auriga	6	C	4	UVC
Chaetodontidae	Chaetodon	auriga	8	B	1	UVC
Chaetodontidae	Chaetodon	austriacus	5	A	2	UVC
Chaetodontidae	Chaetodon	austriacus	5	B	1	UVC
Chaetodontidae	Chaetodon	austriacus	5	C	1	UVC
Chaetodontidae	Chaetodon	austriacus	6	C	4	UVC
Chaetodontidae	Chaetodon	austriacus	8	A	2	UVC
Chaetodontidae	Chaetodon	austriacus	8	B	2	UVC
Chaetodontidae	Chaetodon	austriacus	8	C	2	UVC
Chaetodontidae	Chaetodon	fasciatus	6	A	4	UVC
Chaetodontidae	Chaetodon	larvatus	2	A	6	UVC
Chaetodontidae	Chaetodon	larvatus	2	B	1	UVC
Chaetodontidae	Chaetodon	larvatus	2	C	1	UVC
Chaetodontidae	Chaetodon	larvatus	3	B	2	UVC
Chaetodontidae	Chaetodon	larvatus	4	A	2	UVC
Chaetodontidae	Chaetodon	larvatus	4	C	2	UVC
Chaetodontidae	Chaetodon	larvatus	5	A	1	UVC
Chaetodontidae	Chaetodon	larvatus	7	B	6	UVC
Chaetodontidae	Chaetodon	larvatus	7	C	2	UVC
Chaetodontidae	Chaetodon	melannotus	8	A	1	UVC
Chaetodontidae	Chaetodon	paucifasciatus	8	A	2	UVC
Chaetodontidae	Chaetodon	paucifasciatus	8	B	1	UVC
Chaetodontidae	Chaetodon	paucifasciatus	8	C	1	UVC
Chaetodontidae	Chaetodon	semilarvatus	5	B	2	UVC
Chaetodontidae	Chaetodon	semilarvatus	7	C	2	UVC
Chaetodontidae	Chaetodon	semilarvatus	8	A	2	UVC
Chaetodontidae	Heniochus	intermedius	4	A	1	UVC
Chaetodontidae	Heniochus	intermedius	5	C	2	UVC
Chaetodontidae	Heniochus	intermedius	8	C	1	UVC
Cirrhitidae	Paracirrhites	forsteri	8	A	2	UVC
Cirrhitidae	Paracirrhites	forsteri	8	B	4	UVC
Dasyatidae	Taeniura	lymma	5	A	1	UVC
Fistulariidae	Fistularia	commersonii	6	C	1	UVC
Gerreidae	Gerres	sp.	4	A	20	UVC
Gerreidae	Gerres	sp.	6	A	1	UVC
Gobiesocidae	Lepadichthys	erythraeus	6	NA	1	Rotenone
Gobiidae	Asterropteryx	semipunctata	1	NA	1	Rotenone
Gobiidae	Asterropteryx	semipunctata	2	NA	2	Rotenone
Gobiidae	Asterropteryx	semipunctata	3	NA	8	Rotenone
Gobiidae	Asterropteryx	semipunctata	5	NA	4	Rotenone
Gobiidae	Asterropteryx	semipunctata	6	NA	28	Rotenone
Gobiidae	Asterropteryx	semipunctata	7	NA	3	Rotenone
Gobiidae	Asterropteryx	semipunctata	8	NA	10	Rotenone
Gobiidae	Cabillus	genetic sp. 1	3	NA	1	Rotenone
Gobiidae	Cabillus	genetic sp. 1	4	NA	1	Rotenone
Gobiidae	Cabillus	genetic sp. 1	5	NA	1	Rotenone
Gobiidae	Callogobius	amikami	6	NA	1	Rotenone
Gobiidae	Callogobius	bifasciatus	3	NA	1	Rotenone
Gobiidae	Callogobius	bifasciatus	4	NA	4	Rotenone
Gobiidae	Callogobius	bifasciatus	7	NA	2	Rotenone
Gobiidae	Callogobius	bifasciatus	8	NA	1	Rotenone
Gobiidae	Callogobius	genetic sp. 1	5	NA	1	Rotenone
Gobiidae	Callogobius	sp. 2	5	NA	1	Rotenone
Gobiidae	Eviota	guttata	6	NA	1	Rotenone
Gobiidae	Eviota	guttata	8	NA	5	Rotenone
Gobiidae	Eviota	cf. pardalota	3	NA	2	Rotenone
Gobiidae	Eviota	cf. pardalota	5	NA	1	Rotenone
Gobiidae	Eviota	cf. pardalota	7	NA	2	Rotenone
Gobiidae	Eviota	cf. prasina	6	NA	10	Rotenone
Gobiidae	Eviota	distigma	2	NA	2	Rotenone
Gobiidae	Eviota	distigma	3	NA	1	Rotenone
Gobiidae	Eviota	distigma	3	NA	2	Rotenone
Gobiidae	Eviota	distigma	4	NA	3	Rotenone
Gobiidae	Eviota	distigma	8	NA	8	Rotenone
Gobiidae	Eviota	sp. "Red Sea 1"	5	NA	2	Rotenone
Gobiidae	Eviota	sp. "Red Sea 3"	1	NA	5	Rotenone
Gobiidae	Eviota	sp. "Red Sea 3"	3	NA	4	Rotenone
Gobiidae	Eviota	sp. "Red Sea 3"	4	NA	7	Rotenone
Gobiidae	Eviota	sp. "Red Sea 3"	5	NA	1	Rotenone
Gobiidae	Eviota	sp. "Red Sea 3"	6	NA	1	Rotenone
Gobiidae	Eviota	sp. "Red Sea 3"	7	NA	7	Rotenone
Gobiidae	Eviota	zebrina	1	NA	2	Rotenone
Gobiidae	Eviota	zebrina	3	NA	3	Rotenone
Gobiidae	Eviota	zebrina	4	NA	9	Rotenone
Gobiidae	Eviota	zebrina	5	NA	13	Rotenone
Gobiidae	Eviota	zebrina	6	NA	1	Rotenone
Gobiidae	Eviota	zebrina	8	NA	17	Rotenone
Gobiidae	Feia	nympha	6	NA	2	Rotenone
Gobiidae	Fusigobius	genetic sp. 1	3	NA	2	Rotenone
Gobiidae	Gnatholepis	genetic sp. 1	6	NA	5	Rotenone
Gobiidae	Gnatholepis	sp. 2	8	NA	12	Rotenone
Gobiidae	Gobiodon	citrinus	7	NA	2	Rotenone
Gobiidae	Gobiodon	reticulatus	4	NA	2	Rotenone
Gobiidae	Gobiodon	reticulatus	5	NA	1	Rotenone
Gobiidae	Gobiodon	reticulatus	5	NA	2	Rotenone
Gobiidae	Gobiodon	reticulatus	6	NA	1	Rotenone
Gobiidae	Gobiodon	reticulatus	7	NA	7	Rotenone
Gobiidae	Gobiodon	rivulatus	6	NA	1	Rotenone
Gobiidae	Gobiodon	rivulatus	8	NA	1	Rotenone
Gobiidae	Istigobius	genetic sp. 1	2	NA	1	Rotenone
Gobiidae	Istigobius	genetic sp. 2	3	NA	1	Rotenone
Gobiidae	Istigobius	genetic sp. 2	5	NA	1	Rotenone
Gobiidae	Istigobius	genetic sp. 2	7	NA	2	Rotenone
Gobiidae	Koumansetta	cf. hectori	6	NA	1	Rotenone
Gobiidae	Koumansetta	cf. hectori	8	NA	1	Rotenone
Gobiidae	Lotilia	graciliosa	8	NA	1	Rotenone
Gobiidae	Paragobiodon	echinocephalus	6	NA	1	Rotenone
Gobiidae	Paragobiodon	echinocephalus	6	NA	1	Rotenone
Gobiidae	Pleurosicya	cf. micheli	6	NA	2	Rotenone
Gobiidae	Pleurosicya	sp. 1	7	NA	2	Rotenone
Gobiidae	Priolepis	cincta	6	NA	3	Rotenone
Gobiidae	Priolepis	cincta	8	NA	2	Rotenone
Gobiidae	Priolepis	genetic sp. 1	4	NA	2	Rotenone
Gobiidae	Trimma	avidori	1	NA	3	Rotenone
Gobiidae	Trimma	avidori	3	NA	16	Rotenone
Gobiidae	Trimma	avidori	3	NA	1	Rotenone
Gobiidae	Trimma	avidori	4	NA	5	Rotenone
Gobiidae	Trimma	avidori	4	NA	5	Rotenone
Gobiidae	Trimma	avidori	5	NA	1	Rotenone
Gobiidae	Trimma	avidori	6	NA	25	Rotenone
Gobiidae	Trimma	avidori	8	NA	2	Rotenone
Gobiidae	Trimma	flavicaudatum	8	NA	3	Rotenone
Gobiidae	Trimma	flavicaudatum	8	NA	2	Rotenone
Holocentridae	Neoniphon	sammara	3	NA	1	Rotenone
Holocentridae	Sargocentron	diadema	8	NA	1	Rotenone
Labridae		sp.	1	B	2	UVC	Removed in combined analysis
Labridae	Anampses	sp.	8	C	1	UVC
Labridae	Anampses	twistii	8	B	1	UVC
Labridae	Anampses	twistii	8	C	5	UVC
Labridae	Bodianus	anthioides	8	B	1	UVC
Labridae	Cheilinus	abudjubbe	3	B	2	UVC
Labridae	Cheilinus	abudjubbe	4	C	2	UVC
Labridae	Cheilinus	abudjubbe	5	A	1	UVC
Labridae	Cheilinus	abudjubbe	5	B	1	UVC
Labridae	Cheilinus	abudjubbe	5	C	2	UVC
Labridae	Cheilinus	abudjubbe	6	B	2	UVC
Labridae	Cheilinus	abudjubbe	6	C	1	UVC
Labridae	Cheilinus	abudjubbe	7	B	2	UVC
Labridae	Cheilinus	fasciatus	1	C	1	UVC
Labridae	Cheilinus	fasciatus	2	C	1	UVC
Labridae	Cheilinus	fasciatus	4	A	1	UVC
Labridae	Cheilinus	fasciatus	4	C	1	UVC
Labridae	Cheilinus	fasciatus	5	C	1	UVC
Labridae	Cheilinus	fasciatus	7	C	2	UVC
Labridae	Cheilinus	fasciatus	8	B	1	UVC
Labridae	Epibulus	insidiator	8	C	2	UVC
Labridae	Gomphosus	caeruleus	5	B	2	UVC
Labridae	Gomphosus	caeruleus	5	C	1	UVC
Labridae	Gomphosus	caeruleus	6	A	3	UVC
Labridae	Gomphosus	caeruleus	6	B	2	UVC
Labridae	Gomphosus	caeruleus	6	C	2	UVC
Labridae	Gomphosus	caeruleus	8	B	3	UVC
Labridae	Gomphosus	caeruleus	8	C	1	UVC
Labridae	Halichoeres	hortulanus	8	A	3	UVC
Labridae	Halichoeres	hortulanus	8	B	2	UVC
Labridae	Halichoeres	hortulanus	8	C	2	UVC
Labridae	Halichoeres	scapularis	3	A	2	UVC
Labridae	Halichoeres	scapularis	3	B	4	UVC
Labridae	Halichoeres	scapularis	3	C	2	UVC
Labridae	Halichoeres	scapularis	4	A	3	UVC
Labridae	Halichoeres	scapularis	4	B	4	UVC
Labridae	Halichoeres	scapularis	4	C	10	UVC
Labridae	Halichoeres	scapularis	6	B	6	UVC
Labridae	Halichoeres	scapularis	7	A	5	UVC
Labridae	Halichoeres	scapularis	7	B	7	UVC
Labridae	Halichoeres	scapularis	7	C	5	UVC
Labridae	Hemigymnus	melapterus	1	B	1	UVC
Labridae	Hemigymnus	melapterus	3	B	1	UVC
Labridae	Hemigymnus	melapterus	7	C	1	UVC
Labridae	Hemigymnus	sexfasciatus	1	A	1	UVC
Labridae	Hemigymnus	sexfasciatus	1	B	1	UVC
Labridae	Hemigymnus	sexfasciatus	2	A	2	UVC
Labridae	Hemigymnus	sexfasciatus	2	C	1	UVC
Labridae	Hemigymnus	sexfasciatus	3	B	1	UVC
Labridae	Hemigymnus	sexfasciatus	4	A	1	UVC
Labridae	Hemigymnus	sexfasciatus	4	B	1	UVC
Labridae	Hemigymnus	sexfasciatus	5	A	1	UVC
Labridae	Hemigymnus	sexfasciatus	5	B	1	UVC
Labridae	Hemigymnus	sexfasciatus	7	A	1	UVC
Labridae	Hemigymnus	sexfasciatus	7	B	2	UVC
Labridae	Hemigymnus	sexfasciatus	7	C	2	UVC
Labridae	Labroides	dimidiatus	8	NA	1	Rotenone
Labridae	Labroides	dimidiatus	6	C	1	UVC
Labridae	Labroides	dimidiatus	7	B	2	UVC
Labridae	Labroides	dimidiatus	8	A	1	UVC
Labridae	Labroides	dimidiatus	8	C	3	UVC
Labridae	Larabicus	quadrilineatus	1	NA	2	Rotenone
Labridae	Larabicus	quadrilineatus	4	NA	1	Rotenone
Labridae	Larabicus	quadrilineatus	7	NA	2	Rotenone
Labridae	Larabicus	quadrilineatus	1	A	7	UVC
Labridae	Larabicus	quadrilineatus	1	B	14	UVC
Labridae	Larabicus	quadrilineatus	1	C	8	UVC
Labridae	Larabicus	quadrilineatus	2	A	1	UVC
Labridae	Larabicus	quadrilineatus	2	B	2	UVC
Labridae	Larabicus	quadrilineatus	3	A	5	UVC
Labridae	Larabicus	quadrilineatus	3	B	9	UVC
Labridae	Larabicus	quadrilineatus	3	C	7	UVC
Labridae	Larabicus	quadrilineatus	4	A	4	UVC
Labridae	Larabicus	quadrilineatus	4	B	6	UVC
Labridae	Larabicus	quadrilineatus	4	C	6	UVC
Labridae	Larabicus	quadrilineatus	5	A	0	UVC
Labridae	Larabicus	quadrilineatus	5	B	3	UVC
Labridae	Larabicus	quadrilineatus	5	C	2	UVC
Labridae	Larabicus	quadrilineatus	7	A	4	UVC
Labridae	Larabicus	quadrilineatus	7	B	7	UVC
Labridae	Larabicus	quadrilineatus	7	C	4	UVC
Labridae	Larabicus	quadrilineatus	8	A	1	UVC
Labridae	Larabicus	quadrilineatus	8	C	1	UVC
Labridae	Oxycheilinus	digramma	8	B	1	UVC
Labridae	Oxycheilinus	digramma	8	C	1	UVC
Labridae	Oxycheilinus	genetic sp. 1	1	NA	3	Rotenone
Labridae	Oxycheilinus	genetic sp. 1	3	NA	3	Rotenone
Labridae	Oxycheilinus	genetic sp. 1	4	NA	5	Rotenone
Labridae	Oxycheilinus	genetic sp. 1	5	NA	2	Rotenone
Labridae	Oxycheilinus	genetic sp. 1	7	NA	2	Rotenone
Labridae	Oxycheilinus	mentalis	3	B	1	UVC
Labridae	Oxycheilinus	mentalis	3	C	1	UVC
Labridae	Oxycheilinus	mentalis	4	C	1	UVC
Labridae	Oxycheilinus	mentalis	5	C	3	UVC
Labridae	Oxycheilinus	mentalis	7	A	4	UVC
Labridae	Oxycheilinus	mentalis	8	C	1	UVC
Labridae	Pseudocheilinus	evanidus	8	NA	11	Rotenone
Labridae	Pseudocheilinus	hexataenia	6	NA	18	Rotenone
Labridae	Pseudocheilinus	hexataenia	8	NA	1	Rotenone
Labridae	Pseudocheilinus	hexataenia	8	C	4	UVC
Labridae	Stethojulis	albovittata	6	A	1	UVC
Labridae	Stethojulis	albovittata	6	B	1	UVC
Labridae	Stethojulis	albovittata	6	C	2	UVC
Labridae	Thalassoma	lunare	5	B	1	UVC
Labridae	Thalassoma	lunare	7	A	1	UVC
Labridae	Thalassoma	rueppellii	4	C	1	UVC
Labridae	Thalassoma	rueppellii	6	A	4	UVC
Labridae	Thalassoma	rueppellii	6	B	5	UVC
Labridae	Thalassoma	rueppellii	6	C	4	UVC
Labridae	Thalassoma	rueppellii	7	B	1	UVC
Labridae	Thalassoma	rueppellii	7	C	1	UVC
Labridae	Thalassoma	rueppellii	8	A	4	UVC
Labridae	Thalassoma	rueppellii	8	B	4	UVC
Labridae	Thalassoma	rueppellii	8	C	6	UVC
Lethrinidae	Monotaxis	grandoculis	8	B	1	UVC
Lutjanidae	Lutjanus	ehrenbergii	5	B	2	UVC
Lutjanidae	Lutjanus	ehrenbergii	6	C	2	UVC
Lutjanidae	Lutjanus	ehrenbergii	8	B	2	UVC
Lutjanidae	Lutjanus	ehrenbergii	8	C	2	UVC
Lutjanidae	Lutjanus	kasmira	5	B	1	UVC
Lutjanidae	Lutjanus	kasmira	5	C	1	UVC
Mullidae	Parupeneus	forsskali	7	NA	1	Rotenone
Mullidae	Parupeneus	forsskali	1	A	4	UVC
Mullidae	Parupeneus	forsskali	1	B	1	UVC
Mullidae	Parupeneus	forsskali	3	A	1	UVC
Mullidae	Parupeneus	forsskali	3	B	3	UVC
Mullidae	Parupeneus	forsskali	4	C	2	UVC
Mullidae	Parupeneus	forsskali	5	C	1	UVC
Mullidae	Parupeneus	forsskali	6	A	1	UVC
Mullidae	Parupeneus	forsskali	6	B	5	UVC
Mullidae	Parupeneus	forsskali	7	A	2	UVC
Mullidae	Parupeneus	forsskali	7	B	3	UVC
Mullidae	Parupeneus	forsskali	8	A	1	UVC
Mullidae	Parupeneus	forsskali	8	C	2	UVC
Mullidae	Parupeneus	sp.	5	C	1	UVC	Removed in combined analysis
Mullidae	Parupeneus	sp.	6	B	1	UVC	Removed in combined analysis
Mullidae	Parupeneus	sp.	8	B	1	UVC	Removed in combined analysis
Mullidae	Parupeneus	sp.	8	C	1	UVC	Removed in combined analysis
Muraenidae	Gymnothorax	griseus	1	C	1	UVC
Muraenidae	Gymnothorax	javanicus	8	C	1	UVC
Nemipteridae	Scolopsis	ghanam	1	B	1	UVC
Nemipteridae	Scolopsis	ghanam	3	B	1	UVC
Nemipteridae	Scolopsis	ghanam	3	C	2	UVC
Nemipteridae	Scolopsis	ghanam	4	C	2	UVC
Nemipteridae	Scolopsis	ghanam	6	A	2	UVC
Nemipteridae	Scolopsis	ghanam	6	B	5	UVC
Nemipteridae	Scolopsis	ghanam	6	C	1	UVC
Nemipteridae	Scolopsis	ghanam	7	C	1	UVC
Nemipteridae	Scolopsis	taeniatus	1	B	1	UVC
Ostraciidae	Ostracion	cubicus	6	B	1	UVC
Ostraciidae	Ostracion	cubicus	7	C	1	UVC
Ostraciidae	Ostracion	cyanurus	3	A	1	UVC
Ostraciidae	Ostracion	cyanurus	3	C	1	UVC
Ostraciidae	Ostracion	cyanurus	4	A	1	UVC
Ostraciidae	Ostracion	cyanurus	7	C	1	UVC
Platycephalidae	Thysanophrys	cf. chiltonae	1	NA	1	Rotenone
Platycephalidae	Thysanophrys	cf. chiltonae	4	NA	1	Rotenone
Pomacanthidae	Centropyge	multispinis	8	B	1	UVC
Pomacanthidae	Pomacanthus	asfur	1	A	2	UVC
Pomacanthidae	Pomacanthus	asfur	1	B	1	UVC
Pomacanthidae	Pomacanthus	asfur	1	C	6	UVC
Pomacanthidae	Pomacanthus	asfur	2	A	2	UVC
Pomacanthidae	Pomacanthus	asfur	2	B	3	UVC
Pomacanthidae	Pomacanthus	asfur	2	C	3	UVC
Pomacanthidae	Pomacanthus	asfur	3	A	1	UVC
Pomacanthidae	Pomacanthus	asfur	3	C	1	UVC
Pomacanthidae	Pomacanthus	asfur	4	C	1	UVC
Pomacanthidae	Pomacanthus	asfur	5	C	4	UVC
Pomacanthidae	Pomacanthus	asfur	7	B	2	UVC
Pomacanthidae	Pomacanthus	asfur	7	C	2	UVC
Pomacanthidae	Pomacanthus	maculosus	1	A	1	UVC
Pomacanthidae	Pomacanthus	maculosus	1	B	2	UVC
Pomacanthidae	Pomacanthus	maculosus	2	A	1	UVC
Pomacanthidae	Pomacanthus	maculosus	2	B	1	UVC
Pomacanthidae	Pomacanthus	maculosus	2	C	1	UVC
Pomacanthidae	Pomacanthus	maculosus	3	A	1	UVC
Pomacanthidae	Pomacanthus	maculosus	4	A	2	UVC
Pomacanthidae	Pomacanthus	maculosus	5	A	1	UVC
Pomacanthidae	Pomacanthus	maculosus	5	B	1	UVC
Pomacanthidae	Pomacanthus	maculosus	7	C	2	UVC
Pomacanthidae	Pygoplites	diacanthus	8	A	1	UVC
Pomacanthidae	Pygoplites	diacanthus	8	B	1	UVC
Pomacentridae	Abudefduf	sexfasciatus	4	A	40	UVC
Pomacentridae	Abudefduf	sexfasciatus	4	B	5	UVC
Pomacentridae	Abudefduf	sexfasciatus	4	C	3	UVC
Pomacentridae	Abudefduf	sexfasciatus	5	A	5	UVC
Pomacentridae	Abudefduf	sexfasciatus	6	C	1	UVC
Pomacentridae	Amblyglyphidodon	flavilatus	1	NA	1	Rotenone
Pomacentridae	Amblyglyphidodon	flavilatus	2	NA	1	Rotenone
Pomacentridae	Amblyglyphidodon	flavilatus	3	NA	2	Rotenone
Pomacentridae	Amblyglyphidodon	flavilatus	1	B	12	UVC
Pomacentridae	Amblyglyphidodon	flavilatus	1	C	12	UVC
Pomacentridae	Amblyglyphidodon	flavilatus	2	A	6	UVC
Pomacentridae	Amblyglyphidodon	flavilatus	2	B	2	UVC
Pomacentridae	Amblyglyphidodon	flavilatus	2	C	3	UVC
Pomacentridae	Amblyglyphidodon	flavilatus	3	A	12	UVC
Pomacentridae	Amblyglyphidodon	flavilatus	3	B	6	UVC
Pomacentridae	Amblyglyphidodon	flavilatus	3	C	5	UVC
Pomacentridae	Amblyglyphidodon	flavilatus	4	A	16	UVC
Pomacentridae	Amblyglyphidodon	flavilatus	4	B	6	UVC
Pomacentridae	Amblyglyphidodon	flavilatus	4	C	4	UVC
Pomacentridae	Amblyglyphidodon	flavilatus	5	A	23	UVC
Pomacentridae	Amblyglyphidodon	flavilatus	5	B	70	UVC
Pomacentridae	Amblyglyphidodon	flavilatus	5	C	47	UVC
Pomacentridae	Amblyglyphidodon	flavilatus	6	B	1	UVC
Pomacentridae	Amblyglyphidodon	flavilatus	7	A	3	UVC
Pomacentridae	Amblyglyphidodon	flavilatus	8	B	2	UVC
Pomacentridae	Amblyglyphidodon	flavilatus	8	C	6	UVC
Pomacentridae	Amblyglyphidodon	indicus	3	A	3	UVC
Pomacentridae	Amblyglyphidodon	indicus	5	A	5	UVC
Pomacentridae	Amblyglyphidodon	indicus	5	C	1	UVC
Pomacentridae	Amblyglyphidodon	indicus	8	B	12	UVC
Pomacentridae	Amblyglyphidodon	indicus	8	C	8	UVC
Pomacentridae	Amphiprion	bicinctus	1	C	2	UVC
Pomacentridae	Amphiprion	bicinctus	5	A	1	UVC
Pomacentridae	Chromis	dimidiata	8	A	70	UVC
Pomacentridae	Chromis	dimidiata	8	B	150	UVC
Pomacentridae	Chromis	dimidiata	8	C	350	UVC
Pomacentridae	Chromis	flavaxilla	6	NA	2	Rotenone
Pomacentridae	Chromis	flavaxilla	8	A	5	UVC
Pomacentridae	Chromis	flavaxilla	8	C	10	UVC
Pomacentridae	Chromis	viridis	6	NA	3	Rotenone
Pomacentridae	Chromis	viridis	7	A	450	UVC
Pomacentridae	Chromis	viridis	7	B	320	UVC
Pomacentridae	Chromis	viridis	7	C	785	UVC
Pomacentridae	Chromis	viridis	8	A	20	UVC
Pomacentridae	Dascyllus	aruanus	6	NA	6	Rotenone
Pomacentridae	Dascyllus	aruanus	6	A	3	UVC
Pomacentridae	Dascyllus	aruanus	6	B	3	UVC
Pomacentridae	Dascyllus	aruanus	6	C	14	UVC
Pomacentridae	Dascyllus	aruanus	8	A	6	UVC
Pomacentridae	Dascyllus	marginatus	1	NA	1	Rotenone
Pomacentridae	Dascyllus	marginatus	1	NA	2	Rotenone
Pomacentridae	Dascyllus	marginatus	7	NA	1	Rotenone
Pomacentridae	Dascyllus	marginatus	7	A	5	UVC
Pomacentridae	Neoglyphidodon	melas	3	A	2	UVC
Pomacentridae	Neoglyphidodon	melas	3	B	2	UVC
Pomacentridae	Neoglyphidodon	melas	4	A	8	UVC
Pomacentridae	Neoglyphidodon	melas	4	B	2	UVC
Pomacentridae	Neoglyphidodon	melas	4	C	1	UVC
Pomacentridae	Neoglyphidodon	melas	5	A	2	UVC
Pomacentridae	Neoglyphidodon	melas	7	B	1	UVC
Pomacentridae	Neoglyphidodon	melas	7	C	1	UVC
Pomacentridae	Neoglyphidodon	melas	8	C	2	UVC
Pomacentridae	Neopomacentrus	cyanomos	1	A	1	UVC
Pomacentridae	Neopomacentrus	cyanomos	1	B	10	UVC
Pomacentridae	Neopomacentrus	cyanomos	1	C	13	UVC
Pomacentridae	Neopomacentrus	cyanomos	2	B	10	UVC
Pomacentridae	Neopomacentrus	cyanomos	3	A	45	UVC
Pomacentridae	Neopomacentrus	cyanomos	3	B	60	UVC
Pomacentridae	Neopomacentrus	cyanomos	3	C	130	UVC
Pomacentridae	Neopomacentrus	cyanomos	4	A	6	UVC
Pomacentridae	Neopomacentrus	cyanomos	4	B	5	UVC
Pomacentridae	Neopomacentrus	cyanomos	4	C	65	UVC
Pomacentridae	Neopomacentrus	cyanomos	5	A	80	UVC
Pomacentridae	Neopomacentrus	cyanomos	5	B	200	UVC
Pomacentridae	Neopomacentrus	cyanomos	5	C	150	UVC
Pomacentridae	Neopomacentrus	cyanomos	7	A	50	UVC
Pomacentridae	Neopomacentrus	cyanomos	7	B	210	UVC
Pomacentridae	Neopomacentrus	cyanomos	7	C	210	UVC
Pomacentridae	Neopomacentrus	miryae	1	C	15	UVC
Pomacentridae	Neopomacentrus	miryae	2	C	12	UVC
Pomacentridae	Neopomacentrus	miryae	3	B	5	UVC
Pomacentridae	Neopomacentrus	miryae	5	B	25	UVC
Pomacentridae	Neopomacentrus	miryae	5	C	30	UVC
Pomacentridae	Neopomacentrus	miryae	7	C	40	UVC
Pomacentridae	Neopomacentrus	xanthurus	1	NA	5	Rotenone
Pomacentridae	Neopomacentrus	xanthurus	3	NA	19	Rotenone
Pomacentridae	Neopomacentrus	xanthurus	7	NA	38	Rotenone
Pomacentridae	Plectroglyphidodon	lacrymatus	8	B	4	UVC
Pomacentridae	Plectroglyphidodon	lacrymatus	8	C	1	UVC
Pomacentridae	Pomacentrus	albicaudatus	1	NA	20	Rotenone
Pomacentridae	Pomacentrus	albicaudatus	3	NA	27	Rotenone
Pomacentridae	Pomacentrus	albicaudatus	4	NA	26	Rotenone
Pomacentridae	Pomacentrus	albicaudatus	5	NA	11	Rotenone
Pomacentridae	Pomacentrus	sulfureus	3	A	1	UVC
Pomacentridae	Pomacentrus	sulfureus	3	B	2	UVC
Pomacentridae	Pomacentrus	sulfureus	4	A	1	UVC
Pomacentridae	Pomacentrus	sulfureus	6	C	1	UVC
Pomacentridae	Pomacentrus	sulfureus	8	B	7	UVC
Pomacentridae	Pomacentrus	sulfureus	8	C	3	UVC
Pomacentridae	Pomacentrus	trichrourus	6	NA	1	Rotenone
Pomacentridae	Pomacentrus	trichrourus	1	A	43	UVC
Pomacentridae	Pomacentrus	trichrourus	1	B	34	UVC
Pomacentridae	Pomacentrus	trichrourus	1	C	19	UVC
Pomacentridae	Pomacentrus	trichrourus	2	A	2	UVC
Pomacentridae	Pomacentrus	trichrourus	3	A	22	UVC
Pomacentridae	Pomacentrus	trichrourus	3	B	24	UVC
Pomacentridae	Pomacentrus	trichrourus	3	C	6	UVC
Pomacentridae	Pomacentrus	trichrourus	4	A	6	UVC
Pomacentridae	Pomacentrus	trichrourus	4	B	2	UVC
Pomacentridae	Pomacentrus	trichrourus	4	C	2	UVC
Pomacentridae	Pomacentrus	trichrourus	5	A	130	UVC
Pomacentridae	Pomacentrus	trichrourus	5	B	105	UVC
Pomacentridae	Pomacentrus	trichrourus	5	C	90	UVC
Pomacentridae	Pomacentrus	trilineatus	1	NA	1	Rotenone
Pomacentridae	Pomacentrus	trilineatus	2	NA	6	Rotenone
Pomacentridae	Pomacentrus	trilineatus	5	NA	1	Rotenone
Pomacentridae	Pomacentrus	trilineatus	6	NA	1	Rotenone
Pomacentridae	Pomacentrus	trilineatus	7	NA	3	Rotenone
Pomacentridae	Pomacentrus	trilineatus	1	A	1	UVC
Pomacentridae	Pomacentrus	trilineatus	1	B	2	UVC
Pomacentridae	Pomacentrus	trilineatus	1	C	4	UVC
Pomacentridae	Pomacentrus	trilineatus	2	A	4	UVC
Pomacentridae	Pomacentrus	trilineatus	2	B	11	UVC
Pomacentridae	Pomacentrus	trilineatus	2	C	8	UVC
Pomacentridae	Pomacentrus	trilineatus	3	A	7	UVC
Pomacentridae	Pomacentrus	trilineatus	3	B	24	UVC
Pomacentridae	Pomacentrus	trilineatus	3	C	13	UVC
Pomacentridae	Pomacentrus	trilineatus	4	A	42	UVC
Pomacentridae	Pomacentrus	trilineatus	4	B	35	UVC
Pomacentridae	Pomacentrus	trilineatus	4	C	47	UVC
Pomacentridae	Pomacentrus	trilineatus	6	A	16	UVC
Pomacentridae	Pomacentrus	trilineatus	6	B	19	UVC
Pomacentridae	Pomacentrus	trilineatus	6	C	17	UVC
Pomacentridae	Pomacentrus	trilineatus	7	A	8	UVC
Pomacentridae	Pomacentrus	trilineatus	7	B	16	UVC
Pomacentridae	Pomacentrus	trilineatus	7	C	23	UVC
Pomacentridae	Pristotis	cyanostigma	1	NA	7	Rotenone
Pomacentridae	Pristotis	cyanostigma	7	NA	81	Rotenone
Pomacentridae	Stegastes	nigricans	6	A	1	UVC
Pomacentridae	Stegastes	nigricans	6	B	6	UVC
Pomacentridae	Stegastes	nigricans	6	C	3	UVC
Pseudochromidae	Chlidichthys	rubiceps	8	NA	5	Rotenone
Pseudochromidae	Pseudochromis	flavivertex	2	NA	3	Rotenone
Pseudochromidae	Pseudochromis	flavivertex	2	NA	0	Rotenone
Pseudochromidae	Pseudochromis	flavivertex	3	NA	1	Rotenone
Pseudochromidae	Pseudochromis	olivaceus	7	NA	2	Rotenone
Scaridae		genetic sp. 1	8	NA	1	Rotenone	Removed in combined analysis
Scaridae	Cetoscarus	bicolor	8	C	1	UVC
Scaridae	Chlorurus	gibbus	5	B	1	UVC
Scaridae	Chlorurus	sordidus	6	NA	1	Rotenone
Scaridae	Chlorurus	sordidus	1	A	1	UVC
Scaridae	Chlorurus	sordidus	2	C	1	UVC
Scaridae	Chlorurus	sordidus	3	A	1	UVC
Scaridae	Chlorurus	sordidus	3	B	10	UVC
Scaridae	Chlorurus	sordidus	3	C	4	UVC
Scaridae	Chlorurus	sordidus	4	A	8	UVC
Scaridae	Chlorurus	sordidus	4	B	1	UVC
Scaridae	Chlorurus	sordidus	4	C	1	UVC
Scaridae	Chlorurus	sordidus	5	C	2	UVC
Scaridae	Chlorurus	sordidus	7	A	4	UVC
Scaridae	Chlorurus	sordidus	7	B	3	UVC
Scaridae	Chlorurus	sordidus	7	C	10	UVC
Scaridae	Chlorurus	sordidus	8	A	2	UVC
Scaridae	Chlorurus	sordidus	8	B	4	UVC
Scaridae	Chlorurus	sordidus	8	C	3	UVC
Scaridae	Hipposcarus	harid	6	NA	1	Rotenone
Scaridae	Hipposcarus	harid	1	A	1	UVC
Scaridae	Hipposcarus	harid	1	C	1	UVC
Scaridae	Hipposcarus	harid	3	A	2	UVC
Scaridae	Hipposcarus	harid	3	C	1	UVC
Scaridae	Hipposcarus	harid	5	C	1	UVC
Scaridae	Hipposcarus	harid	8	B	1	UVC
Scaridae	Scarus	ferrugineus	1	B	1	UVC
Scaridae	Scarus	ferrugineus	3	B	2	UVC
Scaridae	Scarus	ferrugineus	4	A	1	UVC
Scaridae	Scarus	ferrugineus	4	C	1	UVC
Scaridae	Scarus	ferrugineus	5	A	2	UVC
Scaridae	Scarus	ferrugineus	5	B	4	UVC
Scaridae	Scarus	ferrugineus	5	C	1	UVC
Scaridae	Scarus	ferrugineus	7	B	2	UVC
Scaridae	Scarus	ferrugineus	7	C	2	UVC
Scaridae	Scarus	ferrugineus	8	A	1	UVC
Scaridae	Scarus	ferrugineus	8	B	3	UVC
Scaridae	Scarus	ferrugineus	8	C	1	UVC
Scaridae	Scarus	niger	8	A	4	UVC
Scaridae	Scarus	niger	8	B	4	UVC
Scaridae	Scarus	niger	8	C	2	UVC
Scaridae	Scarus	sp.	1	B	6	UVC
Scaridae	Scarus	sp.	1	C	5	UVC
Scaridae	Scarus	sp.	2	A	1	UVC
Serranidae	Aethaloperca	rogaa	8	C	1	UVC
Serranidae	Cephalopholis	argus	8	B	1	UVC
Serranidae	Cephalopholis	hemistiktos	3	NA	1	Rotenone
Serranidae	Cephalopholis	hemistiktos	4	NA	2	Rotenone
Serranidae	Cephalopholis	hemistiktos	7	NA	1	Rotenone
Serranidae	Cephalopholis	hemistiktos	8	NA	2	Rotenone
Serranidae	Cephalopholis	hemistiktos	1	A	1	UVC
Serranidae	Cephalopholis	hemistiktos	1	B	1	UVC
Serranidae	Cephalopholis	hemistiktos	1	C	2	UVC
Serranidae	Cephalopholis	hemistiktos	2	B	1	UVC
Serranidae	Cephalopholis	hemistiktos	2	C	2	UVC
Serranidae	Cephalopholis	hemistiktos	3	C	1	UVC
Serranidae	Cephalopholis	hemistiktos	8	A	2	UVC
Serranidae	Cephalopholis	hemistiktos	8	B	2	UVC
Serranidae	Cephalopholis	hemistiktos	8	C	2	UVC
Serranidae	Cephalopholis	miniata	8	C	2	UVC
Serranidae	Epinephelus	sp.	2	C	1	UVC
Serranidae	Epinephelus	summana	1	B	1	UVC
Siganidae	Siganus	sp.	4	A	1	UVC
Siganidae	Siganus	sp.	8	C	2	UVC
Siganidae	Siganus	stellatus	5	B	1	UVC
Soleidae	Aesopia	cornuta	4	NA	1	Rotenone
Sparidae	Acanthopagrus	bifasciatus	5	B	3	UVC
Sparidae	Acanthopagrus	bifasciatus	7	C	2	UVC
Synghathidae	Halicampus	genetic sp. 1	6	NA	1	Rotenone
Synodontidae	Saurida	gracilis	4	NA	1	Rotenone
Synodontidae	Saurida	gracilis	6	NA	1	Rotenone
Tetraodontidae	Arothron	diadematus	2	C	1	UVC
Tetraodontidae	Arothron	diadematus	8	C	1	UVC
Torpedinidae	Torpedo	sinuspersici	5	C	1	UVC
Tripterygiidae	Enneapterygius	genetic sp. 1	1	NA	2	Rotenone
Tripterygiidae	Enneapterygius	genetic sp. 1	3	NA	1	Rotenone
Tripterygiidae	Enneapterygius	genetic sp. 1	4	NA	1	Rotenone
