# Supplementary material for: Conspicuous and cryptic reef fishes from a unique and economically important region in the northern Red Sea
Source: PLoS One. 2019 Oct 31;14(10):e0223365. doi: 10.1371/journal.pone.0223365 (PMC6822765; doi:10.1371/journal.pone.0223365)
Supplement: S3 Table — Matches were determined using COI sequences with a > 96% match. (XLSX) [file pone.0223365.s003.xlsx]

## Sheet: OTU Matching
*accepted species name
*same name used for different genetic species in another data set
Family	Coker et al. 2018	Isari et al. 2017	Al Wajh Bank Cryptic Fishes	Red Sea Fish COI Database Name
Acanthuridae	Ctenochaetus striatus	Ctenochaetus	-	Ctenochaetus striatus
Antennariidae	Antennariidae genetic sp. 1	Antennatus coccineus	Antennatus coccineus	Antennarius coccineus
Apogonidae	-	Apogonidae sp.13	Taeniamia bilineata	Taeniamia bilineata
Apogonidae	Apogonidae genetic sp. 3	Apogonidae sp.3	Apogon coccineus	Apogon coccineus
Apogonidae	Apogonidae genetic sp. 1	Apogonidae sp.1	-	Apogonidae genetic sp. 1
Apogonidae	-	Apogonidae sp.10	-	Apogonidae genetic sp. 10
Apogonidae	-	Apogonidae sp.12	-	Apogonidae genetic sp. 12
Apogonidae	-	Apogonidae sp.14	-	Apogonidae genetic sp. 14
Apogonidae	-	Apogonidae sp.15	-	Apogonidae genetic sp. 15
Apogonidae	-	Apogonidae sp.16	-	Apogonidae genetic sp. 16
Apogonidae	-	Apogonidae sp.17	-	Apogonidae genetic sp. 17
Apogonidae	-	Apogonidae sp.18	-	Apogonidae genetic sp. 18
Apogonidae	-	Apogonidae sp.19	-	Apogonidae genetic sp. 19
Apogonidae	Apogonidae genetic sp. 2	-	-	Apogonidae genetic sp. 2
Apogonidae	-	Apogonidae sp.21	-	Apogonidae genetic sp. 21
Apogonidae	-	Apogonidae sp.22	-	Apogonidae genetic sp. 22
Apogonidae	-	Apogonidae sp.24	-	Apogonidae genetic sp. 24
Apogonidae	-	Apogonidae sp.25	-	Apogonidae genetic sp. 25
Apogonidae	-	Apogonidae sp.2	-	Apogonidae genetic sp. 3
Apogonidae	Apogonidae genetic sp. 6	Apogonidae sp.6	-	Apogonidae genetic sp. 6
Apogonidae	-	Apogonidae sp.7	-	Apogonidae genetic sp. 7
Apogonidae	-	Apogonidae sp.8	-	Apogonidae genetic sp. 8
Apogonidae	Apogonidae genetic sp. 9	Apogonidae sp.9	-	Apogonidae genetic sp. 9
Apogonidae	Apogonidae genetic sp. 5	Apogonidae sp.5	Cheilodipterus novemstriatus	Cheilodipterus novemstriatus
Apogonidae	-	Apogonidae sp.11	Cheilodipterus pygmaios	Cheilodipterus pygmaios
Apogonidae	-	Apogonidae sp.20	Fowleria variegata	Fowleria variegata
Apogonidae	Apogonidae genetic sp. 4	Apogonidae sp.4	Nectamia annularis	Nectamia annularis
Apogonidae	-	Rhabdamia sp.ilota	-	Rhabdamia spilota
Apogonidae	-	Apogonidae sp.23	Siphamia tubifer	Siphamia tubifer
Apogonidae	-	Taeniamia sp.	Taeniamia fucata	Taeniamia fucata
Blenniidae	Blenniidae genetic sp. 2	-	-	Blenniidae genetic sp. 2
Blenniidae	Blenniidae genetic sp. 3	-	-	Blenniidae genetic sp. 3
Blenniidae	Blenniidae genetic sp. 4	-	-	Blenniidae genetic sp. 4
Blenniidae	-	Blenniidae sp.2	-	Blenniidae genetic sp. 5
Blenniidae	-	Blenniidae sp.3	-	Blenniidae genetic sp. 6
Blenniidae	Blenniidae genetic sp. 1	Blenniidae sp.1	Ecsenius frontalis	Ecsenius frontalis
Bothidae	-	Arnoglossus sp.	-	Arnoglossus genetic sp. 1
Bothidae	-	Bothidae sp.1	-	Bothidae genetic sp. 1
Bothidae	-	Bothidae sp.2	-	Bothidae genetic sp. 2
Bothidae	-	Bothidae sp.3	-	Bothidae genetic sp. 3
Bothidae	-	Bothidae sp.4	-	Bothidae genetic sp. 4
Bothidae	-	Bothidae sp.5	-	Bothidae genetic sp. 5
Bregmacerotidae	-	Bregmaceros sp.	-	Bregmaceros genetic sp. 1
Caesionidae	-	Pterocaesio sp.	-	Pterocaesio genetic sp. 1
Callionymidae	-	Callionymidae sp.1	-	Callionymidae genetic sp. 1
Callionymidae	-	Callionymidae sp.2	Callionymidae genetic sp. 2	Callionymidae genetic sp. 2
Callionymidae	-	Callionymidae sp.3	-	Callionymidae genetic sp. 3
Gobiidae	Callionymidae genetic sp. 1	Gobiidae sp.34	Pleurosicya cf. micheli	Pleurosicya cf. micheli
Carangidae	-	Carangidae sp.1	-	Carangidae genetic sp. 1
Carangidae	-	Carangoides sp.	-	Carangoides genetic sp. 1
Carangidae	-	Gnathanodon sp.eciosus	-	Gnathanodon speciosus
Chaetodontidae	-	Chaetodontidae sp.	-	Chaetodontidae genetic sp. 1
Clupeidae	-	Clupeidae sp.	-	Clupeidae genetic sp. 1
Congridae	-	Congridae sp.	-	Congridae genetic sp. 1
Congridae	-	Uroconger sp.	-	Uroconger genetic sp. 1
Echeneidae	-	Echeneidae sp.	-	Echeneidae genetic sp. 1
Engraulidae	-	Engraulidae sp.	-	Engraulidae genetic sp. 1
Gobiidae	Gobiidae genetic sp. 14	Gobiidae sp.73	Asterropteryx semipunctata	Asterropteryx semipunctata
Gobiidae	Gobiidae genetic sp. 1	Gobiidae sp.14	Callogobius bifasciatus	Callogobius bifasciatus
Gobiidae	Eviota cf. guttata LT-2012	Eviota cf. guttata LT-2012	Eviota guttata	Eviota guttata
Gobiidae	Gobiidae genetic sp. 12	Gobiidae sp.52	Eviota cf. prasina	Eviota cf. prasina
Gobiidae	-	Gobiidae sp.25	Eviota zebrina	Eviota zebrina
Gobiidae	Eviota sp. "Red Sea 1"	Eviota sp.Red Sea 1	Eviota sp. "Red Sea 1"	Eviota sp. "Red Sea 1"
Gobiidae	Eviota sp. "Red Sea 2"	Eviota sp.Red Sea 2	-	Eviota sp. "Red Sea 2"
Gobiidae	Eviota sp. "Red Sea 3"	Eviota sp.Red Sea 3	Eviota sp. "Red Sea 3"	Eviota sp. "Red Sea 3"
Gobiidae	Gobiidae genetic sp. 13	Gobiidae sp.8	Gnatholepis genetic sp. 1	Gnatholepis genetic sp. 1
Gobiidae	-	Gobiidae sp.1	-	Gobiidae genetic sp. 1
Gobiidae	Gobiidae genetic sp. 10	Gobiidae sp.2	-	Gobiidae genetic sp. 10
Gobiidae	Gobiidae genetic sp. 11	Gobiidae sp.28	Fusigobius genetic sp. 1	Gobiidae genetic sp. 11
Gobiidae	-	Gobiidae sp.12	-	Gobiidae genetic sp. 12
Gobiidae	-	Gobiidae sp.13	-	Gobiidae genetic sp. 13
Gobiidae	-	Gobiidae sp.10	-	Gobiidae genetic sp. 14
Gobiidae	Gobiidae genetic sp. 15	-	-	Gobiidae genetic sp. 15
Gobiidae	-	Gobiidae sp.16	-	Gobiidae genetic sp. 16
Gobiidae	Gobiidae genetic sp. 17	Gobiidae sp.21	-	Gobiidae genetic sp. 17
Gobiidae	-	Gobiidae sp.18	-	Gobiidae genetic sp. 18
Gobiidae	Gobiidae genetic sp. 19	Gobiidae sp.24	-	Gobiidae genetic sp. 19
Gobiidae	Gobiidae genetic sp. 2	Gobiidae sp.27	-	Gobiidae genetic sp. 2
Gobiidae	-	Gobiidae sp.20	-	Gobiidae genetic sp. 20
Gobiidae	-	Gobiidae sp.5	-	Gobiidae genetic sp. 21
Gobiidae	-	Gobiidae sp.6	-	Gobiidae genetic sp. 22
Gobiidae	-	Gobiidae sp.23	-	Gobiidae genetic sp. 23
Gobiidae	Gobiidae genetic sp. 24	Gobiidae sp.4	-	Gobiidae genetic sp. 24
Gobiidae	-	Gobiidae sp.9	-	Gobiidae genetic sp. 25
Gobiidae	Gobiidae genetic sp. 26	Gobiidae sp.38	-	Gobiidae genetic sp. 26
Gobiidae	Gobiidae genetic sp. 27	-	-	Gobiidae genetic sp. 27
Gobiidae	Gobiidae genetic sp. 28	-	-	Gobiidae genetic sp. 28
Gobiidae	-	Gobiidae sp.29	-	Gobiidae genetic sp. 29
Gobiidae	Gobiidae genetic sp. 3	Gobiidae sp.41	-	Gobiidae genetic sp. 3
Gobiidae	Gobiidae genetic sp. 30	-	-	Gobiidae genetic sp. 30
Gobiidae	-	Gobiidae sp.31	-	Gobiidae genetic sp. 31
Gobiidae	-	Gobiidae sp.32	-	Gobiidae genetic sp. 32
Gobiidae	-	Gobiidae sp.33	-	Gobiidae genetic sp. 33
Gobiidae	-	Gobiidae sp.11	-	Gobiidae genetic sp. 34
Gobiidae	Gobiidae genetic sp. 35	-	-	Gobiidae genetic sp. 35
Gobiidae	Gobiidae genetic sp. 36	Gobiidae sp.26	-	Gobiidae genetic sp. 36
Gobiidae	Gobiidae genetic sp. 37	-	-	Gobiidae genetic sp. 37
Gobiidae	-	Gobiidae sp.17	-	Gobiidae genetic sp. 38
Gobiidae	-	Gobiidae sp.19	-	Gobiidae genetic sp. 39
Gobiidae	-	Gobiidae sp.3	-	Gobiidae genetic sp. 4
Gobiidae	-	Gobiidae sp.40	-	Gobiidae genetic sp. 40
Gobiidae	-	Gobiidae sp.30	Callogobius genetic sp. 1	Callogobius genetic sp. 1
Gobiidae	-	Gobiidae sp.42	-	Gobiidae genetic sp. 42
Gobiidae	-	Gobiidae sp.43	-	Gobiidae genetic sp. 43
Gobiidae	-	Gobiidae sp.37	-	Gobiidae genetic sp. 44
Gobiidae	-	Gobiidae sp.45	-	Gobiidae genetic sp. 45
Gobiidae	-	Gobiidae sp.46	-	Gobiidae genetic sp. 46
Gobiidae	-	Gobiidae sp.60	-	Gobiidae genetic sp. 47
Gobiidae	-	Gobiidae sp.48	-	Gobiidae genetic sp. 48
Gobiidae	-	Gobiidae sp.49	-	Gobiidae genetic sp. 49
Gobiidae	Gobiidae genetic sp. 5	-	-	Gobiidae genetic sp. 5
Gobiidae	-	-	Cabillus genetic sp. 1	Cabillus genetic sp. 1
Gobiidae	-	Gobiidae sp.51	-	Gobiidae genetic sp. 51
Gobiidae	-	Gobiidae sp.53	-	Gobiidae genetic sp. 53
Gobiidae	-	Gobiidae sp.54	-	Gobiidae genetic sp. 54
Gobiidae	-	Gobiidae sp.55	-	Gobiidae genetic sp. 55
Gobiidae	-	Gobiidae sp.56	-	Gobiidae genetic sp. 56
Gobiidae	-	Gobiidae sp.57	-	Gobiidae genetic sp. 57
Gobiidae	-	Gobiidae sp.58	-	Gobiidae genetic sp. 58
Gobiidae	-	Gobiidae sp.59	-	Gobiidae genetic sp. 59
Gobiidae	Gobiidae genetic sp. 6	-	-	Gobiidae genetic sp. 6
Gobiidae	Gobiidae genetic sp. 60	Gobiidae sp.22	-	Gobiidae genetic sp. 60
Gobiidae	-	Gobiidae sp.61	-	Gobiidae genetic sp. 61
Gobiidae	-	Gobiidae sp.62	-	Gobiidae genetic sp. 62
Gobiidae	-	Gobiidae sp.63	-	Gobiidae genetic sp. 63
Gobiidae	-	Gobiidae sp.64	-	Gobiidae genetic sp. 64
Gobiidae	-	Gobiidae sp.65	-	Gobiidae genetic sp. 65
Gobiidae	-	Gobiidae sp.66	-	Gobiidae genetic sp. 66
Gobiidae	-	Gobiidae sp.67	-	Gobiidae genetic sp. 67
Gobiidae	-	Gobiidae sp.68	-	Gobiidae genetic sp. 68
Gobiidae	-	Gobiidae sp.69	-	Gobiidae genetic sp. 69
Gobiidae	-	Gobiidae sp.7	-	Gobiidae genetic sp. 7
Gobiidae	-	Gobiidae sp.70	-	Gobiidae genetic sp. 70
Gobiidae	-	Gobiidae sp.71	-	Gobiidae genetic sp. 71
Gobiidae	-	Gobiidae sp.74	-	Gobiidae genetic sp. 74
Gobiidae	-	Gobiidae sp.75	-	Gobiidae genetic sp. 75
Gobiidae	-	Gobiidae sp.76	-	Gobiidae genetic sp. 76
Gobiidae	-	Gobiidae sp.77	-	Gobiidae genetic sp. 77
Gobiidae	Gobiidae genetic sp. 8	Gobiidae sp.15	-	Gobiidae genetic sp. 8
Gobiidae	Gobiidae genetic sp. 9	Gobiidae sp.22	-	Gobiidae genetic sp. 9
Gobiidae	Gobiidae genetic sp. 20	Gobiidae sp.36	Gobiodon reticulatus	Gobiodon reticulatus
Gobiidae	Gobiidae genetic sp. 7	Gobiidae sp.78	Gobiodon rivulatus	Gobiodon rivulatus
Gobiidae	Gobiidae genetic sp. 18	Gobiidae sp.39	Istigobius genetic sp. 2	Istigobius genetic sp. 2
Gobiidae	-	-	Istigobius genetic sp. 1	Istigobius genetic sp. 1
Gobiidae	-	Mahidolia sp.	-	Mahidolia genetic sp. 1
Gobiidae	Gobiidae genetic sp. 29	Gobiidae sp.35	Paragobiodon echinocephalus	Paragobiodon echinocephalus
Gobiidae	-	Gobiidae sp.47	Priolepis genetic sp. 1	Priolepis genetic sp. 1
Pseudochromidae	Pseudochromis fridmani	Gobiidae sp.50	-	Pseudochromis fridmani
Gobiidae	Gobiidae genetic sp. 4	-	Trimma cf. mendelssohni	Trimma cf. mendelssohni
Holocentridae	-	Holecentridae sp.	-	Holecentridae genetic sp. 1
Holocentridae	-	Myripristis sp.	-	Myripristis genetic sp. 1
Labridae	Cirrhilabrus genetic sp. 1	-	-	Cirrhilabrus genetic sp. 1
Labridae	Labridae genetic sp. 2	Labridae sp.2	-	Labridae genetic sp. 2
Labridae	-	Labridae sp.3	-	Labridae genetic sp. 3
Labridae	-	Labridae sp.4	-	Labridae genetic sp. 4
Labridae	Labridae genetic sp. 1	Labridae sp.1	Oxycheilinus genetic sp. 1	Oxycheilinus genetic sp. 1
Leiognathidae	-	Leiognathidae sp.	-	Leiognathidae genetic sp. 1
Lethrinidae	-	Lethrinus sp.1	-	Lethrinus genetic sp. 1
Lethrinidae	-	Lethrinus sp.2	-	Lethrinus genetic sp. 2
Microdesmidae	-	Microdesmidae sp.	-	Microdesmidae genetic sp. 1
Muraenidae	Muraenidae genetic sp. 1	-	-	Muraenidae genetic sp. 1
Muraenidae	Muraenidae genetic sp. 2	-	-	Muraenidae genetic sp. 2
Muraenidae	Muraenidae genetic sp. 3	-	-	Muraenidae genetic sp. 3
Muraenidae	Muraenidae genetic sp. 4	-	-	Muraenidae genetic sp. 4
Muraenidae	Muraenidae genetic sp. 6	-	-	Muraenidae genetic sp. 6
Muraenidae	Muraenidae genetic sp. 7	-	-	Muraenidae genetic sp. 7
Muraenidae	Muraenidae genetic sp. 8	-	-	Muraenidae genetic sp. 8
Myctophidae	-	Benthosema sp.	-	Benthosema genetic sp. 1
Ostraciidae	Ostracion genetic sp. 1	-	-	Ostracion genetic sp. 1
Paralepididae	-	Lestrolepis sp.	-	Lestrolepis genetic sp. 1
Platycephalidae	Platycephalidae genetic sp. 1	-	Thysanophrys cf. chiltonae	Thysanophrys cf. chiltonae
Plesiopidae	Plesiops genetic sp. 1	-	-	Plesiops genetic sp. 1
Pomacanthidae	Pomacanthus asfur	Pomacanthidae sp.	-	Pomacanthus asfur
Pomacentridae	-	Pomacentridae sp.2	Neopomacentrus xanthurus	Neopomacentrus xanthurus
Pomacentridae	-	Pomacentridae sp.1	-	Pomacentridae genetic sp. 1
Pomacentridae	Pomacentridae genetic sp. 1	-	-	Pomacentridae genetic sp. 2
Pomacentridae	Pomacentridae genetic sp. 3	-	-	Pomacentridae genetic sp. 3
Pomacentridae	Pomacentridae genetic sp. 4	-	-	Pomacentridae genetic sp. 4
Pomacentridae	Pomacentridae genetic sp. 2	-	Pomacentrus albicaudatus	Pomacentrus albicaudatus
Priacanthidae	-	Priacanthidae sp.	-	Priacanthidae genetic sp. 1
Pseudochromidae	-	Pseudochromidae sp.2	Chlidichthys rubiceps	Chlidichthys rubiceps
Pseudochromidae	Pseudochromidae genetic sp. 1	-	-	Pseudochromidae genetic sp. 1
Pseudochromidae	Pseudochromidae genetic sp. 2	-	-	Pseudochromidae genetic sp. 2
Pseudochromidae	-	Pseudochromidae sp.1	-	Pseudochromidae genetic sp. 3
Pseudochromidae	Pseudochromidae genetic sp. 5	Pseudochromidae sp.3	Pseudochromis flavivertex	Pseudochromis flavivertex
Scaridae	-	Hipposcarus sp.	Hipposcarus genetic sp. 1	Hipposcarus harid
Scaridae	-	-	Scaridae genetic sp. 1	Scaridae genetic sp. 1
Scorpaenidae	Scorpaenidae genetic sp. 1	-	-	Scorpaenidae genetic sp. 1
Scorpaenidae	Scorpaenidae genetic sp. 2	-	-	Scorpaenidae genetic sp. 2
Scorpaenidae	-	Scorpaenidae sp.	-	Scorpaenidae genetic sp. 3
Serranidae	Liopoproma genetic sp. 1	Liopropoma sp.	-	Liopoproma genetic sp. 1
Serranidae	-	Serranidae sp.1	-	Serranidae genetic sp. 1
Serranidae	-	Serranidae sp.2	-	Serranidae genetic sp. 2
Serranidae	-	Serranidae sp.3	-	Serranidae genetic sp. 3
Soleidae	-	Soleidae sp.	-	Soleidae genetic sp. 1
Stomiidae	-	Astronesthes sp.	-	Astronesthes genetic sp. 1
Synghathidae	-	-	Halicampus genetic sp. 1	Halicampus genetic sp. 1
Syngnathidae	Corythoichthys genetic sp. 1	-	-	Corythoichthys genetic sp. 1
Syngnathidae	-	Syngnathidae sp.1	-	Syngnathidae genetic sp. 1
Syngnathidae	-	Syngnathidae sp.2	-	Syngnathidae genetic sp. 2
Syngnathidae	Syngnathidae genetic sp. 1	-	-	Syngnathidae genetic sp. 3
Tetraodontidae	-	Tetraodontidae 1	-	Tetraodontidae genetic sp. 1
Trichiuridae	-	Tentoriceps sp.	-	Tentoriceps genetic sp. 1
Trichiuridae	-	Trichiurus sp.	-	Trichiurus genetic sp. 1
Tripterygiidae	Tripterygiidae genetic sp. 2	-	Enneapterygius genetic sp. 1	Enneapterygius genetic sp. 1
Tripterygiidae	Tripterygiidae genetic sp. 1	-	-	Tripterygiidae genetic sp. 1
Tripterygiidae	Tripterygiidae genetic sp. 3	Gobiidae sp.44	Pleurosicya cf. prognatha	Pleurosicya cf. prognatha
Tripterygiidae	Tripterygiidae genetic sp. 4	-	-	Tripterygiidae genetic sp. 4
Tripterygiidae	Tripterygiidae genetic sp. 5	-	-	Tripterygiidae genetic sp. 5
Tripterygiidae	Tripterygiidae genetic sp. 6	-	-	Tripterygiidae genetic sp. 6
